# Supplementary material for: Blocking Tryptophan Catabolism Reduces Triple-Negative Breast Cancer Invasive Capacity
Source: Cancer Res Commun. 2024 Oct 16;4(10):2699–713. doi: 10.1158/2767-9764.CRC-24-0272 (PMC11484926; doi:10.1158/2767-9764.CRC-24-0272)
Supplement: Supplementary Table S3 — Differential gene expressions of scRNA-seq for MDA-MB-453 treated with IL1β+TNFα vs. Vehicle [file crc-24-0272_supplementary_table_s3_suppst3.xlsx]

## Sheet: IL1B_TNFa_VS_Unstimulated_3ktes
Supplementary Table S3. Differential gene expressions of scRNA-seq for MDA-MB-453 treated with IL1β+TNFα vs. Vehicle
* note: -log 10 (p val adj =0) was set to 300 for Figure 1D
Gene Name	avg_log2FC	p_val_adj
S100A9	5.49239	0
S100A8	5.13017	0
NFKBIA	2.71041	0
TFF1	2.70129	0
TDO2	2.5357	0
KRT7	2.21345	0
AZGP1	2.02459	0
LTB	1.88292	0
TYMP	1.88178	0
CSTB	1.81829	0
PLA2G2A	1.69916	0
KMO	1.62326	0
DMBT1	1.59106	0
SAA1	1.47223	0
TMEM265	1.44122	0
METRN	1.41989	0
KRT8	1.39766	0
PYCARD	1.38877	0
TMEM205	1.36344	0
B2M	1.34002	0
FTH1	1.32524	0
ASS1	1.26308	0
CD24	1.26148	0
LINC02015	1.21056	0
KRT19	1.14322	0
CLU	1.14274	9.01271e-267
SPTSSB	1.13064	0
SLPI	1.12338	0
RARRES1	1.12039	0
SDCBP	1.1064	0
PSME1	1.10424	0
SNPH	1.10005	0
CCL2	1.07673	4.0707e-206
CXCL8	1.04878	0
SOD2	1.034	0
HLA-C	1.03372	0
WBP1	1.01547	0
ANXA2	1.00683	0
KRT18	0.954165	0
TNFRSF12A	0.946608	0
PSME2	0.945919	0
PPIB	0.945442	0
PSMA6	0.93745	0
NUDT8	0.93293	2.9901e-61
SPTSSA	0.919389	0
BST2	0.89486	0
S100A6	0.891559	5.42818e-79
IER3	0.889928	0
NDUFV2	0.881699	0
ATOX1	0.87202	0
S100A11	0.857404	0
ZC3H12A	0.847757	0
SSR4	0.840304	0
TIMP1	0.82773	1.62274e-176
PIP	0.825064	0
RNASEK	0.822095	0
SDF2L1	0.812286	0
FAM110A	0.809429	1.57342e-168
TAPBP	0.80809	0
RAC1	0.799767	0
DALRD3	0.794938	0
SEMA3C	0.794743	0
SCCPDH	0.789803	3.11864e-223
SSR2	0.786133	0
MAGED2	0.785498	0
S100A16	0.784078	0
MZB1	0.783166	2.15857e-119
SAT1	0.780305	7.26617e-188
CD63	0.777477	0
STARD10	0.77451	0
TEX9	0.77042	0
CTSD	0.764672	0
LGALS3	0.757479	2.88551e-291
CFB	0.746897	0
CRABP2	0.744975	0
C12orf57	0.724374	0
PI3	0.716036	4.12032e-192
ISG15	0.708494	1.372e-42
KYNU	0.707378	0
COPE	0.700972	0
PLK2	0.694981	0
MMP24OS	0.692227	0
TMEM45B	0.689042	6.02743e-279
EEF1A1	0.687466	0
CEBPB	0.678558	0
SERF2	0.673863	0
CREB3L4	0.671705	2.63532e-262
FXYD3	0.664892	0
SELENBP1	0.659692	1.02042e-281
BLVRB	0.658422	4.36922e-230
S100A14	0.655511	0
TRIM16L	0.649462	0
MXD4	0.648821	0
FKBP1A	0.648529	1.16126e-253
ATP6AP1	0.642236	0
PNRC1	0.638913	0
SPG21	0.636521	0
AGR2	0.625931	5.0193e-86
LYPD3	0.604852	2.00582e-277
ITM2B	0.602411	5.32118e-217
TMSB4X	0.60148	2.00654e-168
LITAF	0.59999	0
EIF4A2	0.596774	4.05148e-276
TFAP2B	0.59618	5.35216e-245
UBB	0.594415	5.4202e-211
COMTD1	0.593259	2.4492e-230
CYBA	0.592156	2.00573e-215
NQO1	0.588658	2.97305e-108
HLA-A	0.583442	6.38943e-298
IFNGR1	0.581453	0
B4GALT1	0.581053	1.36712e-145
SERPINA3	0.572247	4.14965e-221
PDIA3	0.571984	1.24725e-171
GM2A	0.562558	0
COL16A1	0.556751	0
TALDO1	0.552855	1.75731e-186
AC243964.3	0.550497	1.49387e-170
CD9	0.550138	4.42907e-144
RPS6KA5	0.549795	2.32881e-262
TMED10	0.549255	1.7927e-240
EEF2	0.549236	1.9398e-259
REEP5	0.548034	1.09512e-183
RABAC1	0.544286	1.789e-214
RPL10	0.540709	0
IL17RE	0.535408	4.68053e-238
LCN2	0.533916	3.41062e-275
DRAM2	0.532753	1.04835e-277
ASPH	0.526263	1.04666e-186
SEC11C	0.524968	3.09936e-199
BZW2	0.522148	7.74481e-205
TMSB10	0.521542	4.73979e-163
ODF3B	0.518672	0
NOP53	0.51831	1.14049e-214
UCP2	0.515634	1.9608e-128
P4HB	0.514521	3.80933e-245
XBP1	0.51412	1.53807e-168
CREB3	0.512611	1.5512e-193
VPS35L	0.511296	8.81768e-255
NAGK	0.510417	4.03927e-242
SPINT1	0.5094	4.08453e-227
EFNA1	0.508562	5.79061e-166
EMC3	0.508556	1.59054e-197
UBC	0.507287	4.63573e-88
TPGS1	0.506897	4.56213e-291
TRIM16	0.506372	1.73698e-240
MYL6	0.50462	6.24942e-279
VAMP8	0.502859	0
KLF6	0.501826	9.69148e-159
HINT1	0.50007	0
SYNGR2	0.497841	1.78709e-261
STAP2	0.495425	3.05567e-266
CLN3	0.494349	9.02169e-203
FAM83A	0.493268	0
CD47	0.492693	2.00019e-233
ARF4	0.489703	5.08691e-155
CCDC28B	0.488372	2.12028e-168
ARPC3	0.486864	9.11769e-198
PPA1	0.486696	9.40099e-216
EIF3E	0.483771	2.42558e-186
MYL12B	0.481099	2.41383e-164
COMT	0.47798	1.47898e-175
CCL28	0.474485	2.48866e-153
CRAT	0.470471	5.57043e-175
BIRC3	0.469806	0
RHOV	0.466584	2.10028e-200
CKB	0.464147	8.4363e-89
TNF	0.464113	0
VPS28	0.464048	9.33739e-169
CORO1B	0.460817	5.01318e-162
TPT1	0.459645	0
ETHE1	0.458554	2.24951e-197
MB	0.458468	6.01558e-218
PRDX2	0.457769	9.15646e-171
SEC61B	0.457647	4.27567e-229
MMP13	0.456627	4.72144e-154
PSMA3	0.455158	1.0695e-137
NFKB2	0.455036	0
RNF19A	0.453034	1.29297e-174
MARCKS	0.451114	6.88136e-127
RHOC	0.447824	2.85905e-193
NEU1	0.447121	3.46234e-185
ENO1	0.445736	1.00302e-96
RNF181	0.443132	2.18097e-168
MYL12A	0.441878	2.21797e-143
IFI6	0.441632	3.31622e-97
ZFP36	0.441353	2.01554e-156
NDUFS2	0.440629	3.71259e-126
MALAT1	0.438168	1.85258e-172
JUNB	0.434023	1.09283e-155
RPL3	0.433891	2.39127e-293
EIF3H	0.431927	5.86645e-170
AL139220.2	0.431764	9.53912e-221
SQSTM1	0.430977	2.44423e-132
SSR3	0.430233	5.6174e-154
HMGCS1	0.429232	2.13526e-106
PON2	0.428429	2.8281e-138
ATP6V1G1	0.42827	2.30863e-189
TNIP1	0.427558	7.83551e-222
ARRDC1	0.426874	1.92042e-191
TMBIM4	0.426791	5.08486e-158
ATP6V0E1	0.425817	5.30496e-178
NUCB2	0.424632	1.77587e-135
ERBB2	0.419862	1.0095e-149
SPCS2	0.416633	4.27968e-110
SLC9A3R2	0.416632	1.5629e-148
DDOST	0.416034	4.39366e-144
MYDGF	0.415415	2.41743e-147
ACADSB	0.41156	5.74526e-278
BMP4	0.409481	5.26537e-124
EIF3L	0.407583	1.67942e-163
TC2N	0.406593	5.00112e-157
COX4I1	0.405924	2.73257e-222
MGST1	0.404237	1.73451e-117
KDELR2	0.402913	8.30446e-124
OSTC	0.402502	7.08438e-146
SLC5A6	0.40245	8.11767e-175
PKM	0.40222	8.80824e-100
RACK1	0.401952	3.13018e-273
CD59	0.400447	8.46866e-122
LONP2	0.398469	2.92244e-120
RAB11A	0.395758	1.09311e-147
CALR	0.395377	3.80828e-131
TMEM132A	0.393403	2.33681e-148
CD164	0.39191	4.74404e-147
DDIT4	0.391659	3.38313e-98
TMEM59	0.38779	7.9793e-114
VDR	0.387487	1.05284e-168
HLA-B	0.384978	3.69844e-220
MT-CYB	0.384515	3.83701e-245
CHMP2A	0.384004	7.21082e-135
FAH	0.383709	5.39549e-128
UBXN4	0.383245	1.48654e-133
ESD	0.382902	1.08108e-125
TMED9	0.38268	1.33146e-122
SPINT2	0.382641	3.13021e-159
RRAS	0.382349	2.36051e-242
NACA	0.379788	9.56564e-257
DDRGK1	0.378845	1.19132e-124
ALDH3B2	0.376053	4.54757e-91
C1orf122	0.373882	1.08891e-138
TMBIM6	0.37112	5.25728e-105
ERGIC3	0.370342	1.04999e-157
ATP6V0B	0.369524	4.15515e-121
LMAN1	0.368681	3.84131e-121
SLC25A6	0.36717	1.08403e-134
C18orf32	0.367127	2.01866e-144
RBM3	0.367075	3.94832e-136
EIF3M	0.365976	4.73391e-123
CHMP5	0.364083	2.40175e-112
ARL6IP5	0.363188	1.59604e-123
PKIB	0.36257	1.81191e-113
PIGP	0.361635	2.00898e-144
SQOR	0.359426	9.81399e-92
HIST2H2BE	0.358013	9.04323e-179
RELB	0.356981	0
TMED2	0.355826	5.48062e-153
RPL10A	0.355672	1.65208e-288
HM13	0.354938	1.50892e-103
MGMT	0.354828	7.82558e-132
FAM177A1	0.353839	8.15866e-120
MPHOSPH6	0.350235	1.27643e-97
EDF1	0.349131	7.81652e-214
MPV17L	0.348379	9.58801e-143
EDN1	0.34798	7.3128e-128
ILK	0.347812	8.44594e-108
ZFAND6	0.346352	2.12046e-127
WIPI1	0.346102	5.83485e-184
UFC1	0.346072	7.89847e-141
RAB24	0.345194	2.06502e-150
HIST1H2BG	0.343856	8.30885e-104
SLFN5	0.343419	5.54986e-236
GAPDH	0.343362	1.47644e-156
GABARAP	0.342681	2.85246e-156
CKMT1A	0.342444	2.66133e-74
S100A13	0.340305	1.6934e-117
LAPTM4A	0.340024	9.73875e-83
PIM3	0.339786	3.05292e-109
B3GNT5	0.33977	5.20753e-45
VMP1	0.339693	2.62069e-112
COPZ1	0.339396	3.18118e-111
MKNK2	0.339304	1.08444e-111
CCNG2	0.339272	1.85277e-136
AGTRAP	0.339245	3.00532e-115
RCN1	0.338624	2.8696e-105
OLA1	0.338142	3.47546e-106
LYPD6B	0.337865	6.8041e-103
PRSS8	0.337683	9.93789e-127
CETN2	0.33674	1.90187e-114
PLPP5	0.33651	2.09399e-113
SCLY	0.335577	1.72918e-172
FDPS	0.334375	5.22016e-28
TFF3	0.334239	9.18411e-57
PSMF1	0.333113	1.28005e-80
PTOV1	0.333071	4.59457e-115
LINC01315	0.331265	3.04663e-283
AC008771.1	0.33011	6.87036e-100
DAD1	0.328401	3.47435e-100
DNAJC10	0.328172	1.10892e-102
PSTPIP2	0.327523	4.87129e-197
ARL1	0.326983	4.6985e-104
IDH3G	0.325441	1.31244e-94
TRAPPC6A	0.325144	1.23375e-100
KDM5B	0.324964	1.95757e-106
CEBPD	0.324777	1.36063e-171
PRMT1	0.324648	3.24093e-78
DAP3	0.323415	1.0929e-93
C8orf82	0.322993	1.15673e-100
IRF9	0.322813	1.44343e-186
ERO1A	0.321199	9.91939e-111
SLC2A10	0.320184	9.27437e-115
EIF4A1	0.319139	2.75038e-81
PXMP4	0.31906	4.16292e-72
PSMD4	0.318732	3.33108e-79
TBCB	0.317193	4.88192e-96
MAL2	0.317182	1.07404e-35
DDR1	0.316515	4.44555e-111
ACP2	0.315358	1.57111e-127
TNFSF10	0.312833	5.13046e-145
FDFT1	0.311723	1.01745e-74
PSMC4	0.310753	1.84784e-62
ALKBH7	0.309001	1.40389e-106
IRF7	0.308087	1.89695e-66
SOX4	0.306677	3.35951e-35
GJC3	0.305715	1.39218e-150
RPS4X	0.305206	2.12517e-193
DSCAM-AS1	0.304589	4.84851e-99
IGBP1	0.304444	6.44152e-101
OPTN	0.302728	2.49351e-280
MYO9B	0.302473	3.96543e-140
SEC61G	0.300137	4.73492e-95
DRAM1	0.299793	3.95569e-176
TPM1	0.299556	1.85224e-46
SKP1	0.299519	9.763e-80
CHST11	0.299453	1.61384e-177
RPN2	0.298484	2.26933e-47
EIF3D	0.29772	2.54581e-83
PSENEN	0.297494	4.95406e-94
CLIC1	0.296296	1.05371e-73
PSMB1	0.296067	1.60322e-68
TPRG1	0.295674	1.96246e-96
HSP90B1	0.294737	2.37371e-56
HOOK2	0.291755	3.01239e-90
PFDN5	0.290341	1.4246e-133
TKT	0.290315	3.86035e-60
TSC22D1	0.289595	1.92781e-61
ERLEC1	0.289454	9.48994e-84
C9orf152	0.288108	1.961e-107
RFX5	0.288036	8.27115e-106
SRM	0.286584	3.38653e-71
ECH1	0.285917	1.60832e-76
MSRB1	0.285732	7.02793e-81
HYI	0.285322	5.74407e-88
PIK3R3	0.285158	1.04679e-72
TMEM50A	0.284372	3.19627e-76
DUSP4	0.284152	6.80201e-58
NME3	0.282002	7.75246e-83
CLIC3	0.281707	5.22467e-27
YPEL3	0.28132	2.35783e-64
CES4A	0.280867	3.55642e-129
RPS27A	0.280779	1.46307e-237
PPA2	0.279771	9.54582e-67
NDUFAF3	0.276283	1.80254e-81
TSTA3	0.276051	2.62889e-60
ATP5F1A	0.274638	2.39143e-61
PDCD5	0.273519	1.58488e-81
GRN	0.273165	6.73641e-82
PGD	0.272761	2.11705e-70
CD55	0.272568	5.96214e-152
TSPAN4	0.272561	2.27132e-55
C17orf58	0.271236	2.71039e-46
CLTA	0.27106	5.74325e-74
LMAN2	0.270985	1.93475e-61
ISG20	0.270523	6.79703e-100
SLC25A3	0.269726	5.95516e-88
CHST1	0.268598	1.63778e-124
POLD4	0.268027	1.34893e-68
SERINC2	0.267854	8.60562e-101
MT-ND5	0.267741	1.08575e-67
PRLR	0.267486	5.36102e-82
HSBP1	0.266396	1.84419e-69
MANF	0.26598	1.13917e-53
MGAT4A	0.265797	6.45005e-96
FAM102A	0.265451	8.63293e-97
TSPAN1	0.264489	1.1578e-32
GLUL	0.264162	2.2071e-107
PERP	0.263552	3.80465e-51
EEF1G	0.263332	9.69349e-153
TMEM150A	0.261968	1.28774e-92
PDXK	0.261507	1.01576e-63
IL32	0.260997	9.84362e-155
SCAND1	0.260276	1.46403e-87
IFT43	0.257582	6.58102e-70
IRF1	0.256676	1.19783e-189
ATP5PB	0.256259	3.66843e-60
HIST1H1C	0.255989	7.81149e-58
PITX1	0.255844	6.07359e-64
TM7SF2	0.255694	1.0714e-41
MPZL1	0.255685	1.68755e-60
CAPN2	0.255102	1.9982e-62
BRK1	0.255007	5.25842e-103
EID1	0.254851	2.84672e-60
DUSP16	0.254322	2.52317e-106
IL6ST	0.25415	2.61572e-218
RGS16	0.253454	1.51475e-113
SMIM14	0.253191	3.65211e-62
GHITM	0.250785	2.10597e-45
EIF3F	0.250541	3.24636e-70
RAB18	0.250441	2.38387e-64
ZMYND8	0.247984	3.47723e-57
SLC22A18	0.247634	5.69826e-80
CKMT1B	0.246646	1.3612e-32
RGS10	0.246597	4.8898e-85
GBP2	0.246372	1.67646e-164
TOB1	0.245897	3.42931e-48
FGD6	0.245846	8.91838e-121
NDUFB4	0.245507	2.17483e-70
CHPF	0.245335	1.01428e-64
CDSN	0.244219	4.7302e-57
ANKRD22	0.2425	3.43204e-115
ECHDC1	0.242164	2.30055e-66
CCNO	0.241917	2.39355e-53
PSMB10	0.241508	3.49331e-43
ZG16B	0.240943	2.36603e-77
TXN	0.240191	5.75362e-66
DENND2D	0.239894	3.934e-94
TRIM29	0.2396	1.86579e-62
KRTCAP2	0.23943	3.59223e-56
AC244090.1	0.239078	1.60604e-57
SCO2	0.23901	3.60164e-59
CCND1	0.23891	7.35155e-19
PSMA5	0.238745	1.4374e-47
NSMCE1	0.238048	1.44845e-64
MPG	0.237861	2.00219e-60
MCTS1	0.237572	2.6675e-53
ATP6V0D1	0.237227	8.81308e-49
GRHPR	0.236823	1.35439e-55
NANS	0.236813	4.48367e-52
FBXL15	0.2359	2.06899e-53
SMIM26	0.235755	8.86028e-68
EIF3G	0.23469	3.71505e-59
YIPF3	0.234475	1.62971e-55
PHPT1	0.232638	6.53818e-65
DUSP1	0.231788	6.34067e-39
ORMDL2	0.231736	8.10594e-50
NINJ1	0.230751	2.07491e-55
PPCS	0.230724	9.12566e-54
CYB561D2	0.230616	9.38502e-60
C17orf49	0.230246	6.24411e-65
C6orf226	0.229816	1.41332e-68
WFS1	0.229513	1.44537e-107
IKBKE	0.229432	8.42062e-79
APMAP	0.229333	7.85312e-53
SLC44A4	0.22916	4.62924e-174
TMEM74B	0.229158	1.3106e-127
HIST1H2AE	0.22852	2.07038e-82
QARS	0.228434	7.03595e-60
NFKBIE	0.228336	9.46811e-127
SLC12A2	0.228052	6.19914e-20
SGSM3	0.227961	1.67198e-54
AP1M2	0.227386	1.43298e-40
UBE2L6	0.227314	1.94351e-132
LACTB	0.227152	4.38165e-89
ATP5PD	0.226973	9.62562e-71
PRDX5	0.22593	5.97521e-69
PSMB2	0.225047	1.29586e-40
SEC13	0.224873	6.68571e-45
UBA52	0.22428	4.37797e-135
UQCRC2	0.222419	2.12426e-44
CLDN4	0.222401	9.67506e-50
TAP1	0.220765	1.10537e-143
NEAT1	0.2206	1.92419e-29
IMPDH2	0.220208	7.70111e-39
HIST1H2BN	0.22001	1.05075e-49
MDH1	0.21943	3.74494e-39
EIF4B	0.219341	4.51131e-44
RABGGTB	0.218838	2.01396e-60
CASP4	0.218728	1.72121e-87
OAZ3	0.216928	5.14874e-26
PSMB4	0.216469	1.10391e-47
TUFM	0.216397	1.74494e-40
KDELR1	0.216155	1.94725e-43
PRDX6	0.216086	1.50391e-41
CLDN7	0.215097	8.80329e-36
SLC25A45	0.214984	5.91604e-94
AC008703.1	0.214456	1.61849e-122
CD82	0.214308	1.01914e-53
PBDC1	0.214153	1.75107e-46
CUTA	0.214078	2.78966e-50
CCT3	0.213947	5.18702e-43
HERPUD1	0.213125	1.22291e-39
ZNF580	0.212701	5.05719e-52
RAB1A	0.211739	3.22648e-44
DHPS	0.211582	1.05012e-44
PGK1	0.210668	5.5655e-25
LAD1	0.21066	2.97518e-07
DYNLRB1	0.210592	3.85057e-52
PSMC6	0.210102	1.97898e-39
RPS9	0.209343	1.53215e-134
EEF1D	0.209341	4.21636e-66
ACOT4	0.207359	1.78242e-64
TIPRL	0.206486	1.10136e-38
SPDEF	0.206241	1.86992e-42
SDC4	0.204935	7.94675e-42
PPIC	0.20493	2.03308e-42
CTNND1	0.204763	9.79314e-41
PGLS	0.204656	4.93633e-45
EHF	0.204622	7.16401e-61
ETFB	0.204488	3.56173e-33
PSMB5	0.20313	2.64846e-40
RPL7A	0.202988	1.71969e-97
CDK2AP2	0.202406	2.26818e-39
SAMM50	0.20209	7.11915e-35
PDIA4	0.201313	2.48528e-37
PSMD6	0.20057	3.00513e-44
LINC02233	0.200469	1.96518e-81
RTRAF	0.200208	8.93982e-51
RAB9A	0.199892	5.16353e-33
ZFP36L1	0.199783	1.37813e-36
FH	0.199334	1.56004e-30
TSG101	0.198794	9.42673e-38
MGST3	0.19858	1.98695e-33
AIP	0.198349	5.05787e-39
BAG1	0.197749	3.93289e-19
BRI3	0.197535	7.26689e-110
BDH1	0.197404	1.81286e-34
LMTK3	0.196952	1.30773e-45
IFI30	0.196487	7.57999e-28
CYTH2	0.195718	2.82771e-51
TMC4	0.195099	1.14928e-76
CIRBP	0.194911	4.70256e-39
SULT1A1	0.194816	1.02348e-40
VEZT	0.194729	7.5015e-42
SSR1	0.194611	1.70313e-34
TRIM47	0.194591	4.9509e-116
ANXA4	0.194381	4.60687e-62
TNFAIP1	0.193841	2.10556e-68
TCEAL1	0.193795	2.63843e-48
TMEM208	0.193535	3.17183e-30
IP6K2	0.193182	3.04351e-44
CLDN3	0.193151	4.10853e-21
SRD5A3	0.193095	6.42842e-34
SAA2	0.193005	1.92111e-118
BHLHE40	0.192945	1.23144e-46
ANXA6	0.192939	4.12208e-40
NBDY	0.192824	3.46148e-37
ITGAV	0.192699	1.36133e-48
GHR	0.192546	4.0622e-44
CCT8	0.190873	4.92678e-29
RPL13A	0.19076	6.35336e-87
VDAC1	0.190282	5.92067e-37
ACTR10	0.190212	3.95236e-41
ACADVL	0.189975	2.00242e-45
CRB3	0.189894	4.21159e-37
GSTZ1	0.189572	6.16286e-33
OXA1L	0.189195	3.98211e-42
JAK1	0.188819	1.6673e-33
B9D1	0.188778	6.34984e-56
CHKB-DT	0.188239	4.46934e-41
EGLN3	0.187842	1.82359e-20
FAM50A	0.187115	1.04994e-30
HSPA8	0.186943	4.5264e-38
AC127526.5	0.186262	1.81363e-81
GMPPA	0.185895	8.07153e-52
SLC39A1	0.185867	1.21975e-34
UBXN1	0.185341	6.34414e-35
TRAF3	0.185202	1.12162e-78
SH3GLB1	0.184732	2.04844e-35
SUCLG1	0.184664	1.0078e-26
IRX3	0.184605	5.12235e-24
INSIG1	0.183839	5.67372e-28
FERMT2	0.183653	6.04072e-36
RPL36AL	0.183405	2.69967e-82
PMEPA1	0.183382	1.04179e-18
PSAP	0.183368	3.94253e-34
DECR1	0.183335	1.58845e-29
SPCS3	0.183308	1.43104e-31
CYB5A	0.182723	1.38592e-29
SRP19	0.182531	1.92494e-34
CAPZB	0.18234	2.45562e-29
LRRC26	0.181866	3.04025e-31
FUT8	0.181832	7.25635e-37
SPPL2A	0.181193	6.16953e-34
FLII	0.181078	3.98048e-35
ZNF428	0.181046	4.23007e-38
DYRK1B	0.180843	3.36974e-80
ZFYVE19	0.180839	1.58051e-33
B3GAT3	0.1806	3.6227e-37
CXCL16	0.180414	2.0369e-51
PSMB7	0.179768	4.90374e-30
HNRNPH2	0.179561	8.00473e-32
ARHGAP29	0.179482	3.45998e-12
HIST1H2BD	0.179466	1.07117e-52
MORF4L2	0.179363	2.89986e-32
TFG	0.179302	3.37365e-32
TACC1	0.179269	7.48808e-28
ARFIP2	0.178903	1.27359e-31
BBOX1	0.178853	1.60909e-103
NR1H3	0.17878	2.22651e-71
KALRN	0.178574	1.65107e-70
ACOT2	0.178358	9.84996e-45
IFT20	0.178065	3.74725e-34
HIST1H2AC	0.177989	4.48117e-59
DHRS7	0.177923	2.77496e-30
PLAAT4	0.1774	3.64263e-134
SDHC	0.177292	1.33047e-33
GGPS1	0.176975	2.62822e-33
SEC14L2	0.176381	2.14322e-65
ARHGAP26	0.176269	3.94447e-109
MAP4K3-DT	0.175589	9.59845e-50
SEZ6L2	0.174995	1.11073e-28
BNIP3	0.174545	3.32499e-27
BICDL1	0.174541	1.21053e-89
PARM1	0.174256	7.85346e-108
TMEM159	0.173868	2.43186e-51
IFT122	0.173785	4.92583e-45
TP53INP2	0.173729	2.37797e-83
COPB2	0.173625	7.53209e-28
DYNLT1	0.173611	7.15726e-32
CCDC57	0.173434	9.65065e-24
CD151	0.173106	1.03917e-29
INSIG2	0.172393	3.70167e-27
FBLN5	0.172289	3.19404e-75
RAB3D	0.172271	5.01003e-31
PSMB9	0.172165	8.09425e-107
PHF20	0.171752	3.54774e-32
TMEM35B	0.171731	1.1823e-86
SIL1	0.171211	1.27273e-41
HIST3H2A	0.170669	9.60111e-55
TBL1XR1	0.170603	2.33727e-22
MSRB2	0.170337	1.36657e-29
FBXO32	0.16965	7.69235e-27
SLC43A2	0.169627	9.83766e-102
CRIP2	0.169627	1.01641e-26
CFAP36	0.169592	2.47736e-42
GAS5	0.168936	7.71684e-10
ATP5MC1	0.168873	6.12036e-31
CALM2	0.168701	2.49721e-39
MDH2	0.168577	3.61221e-22
YIF1A	0.168453	1.51478e-24
REX1BD	0.168304	1.61367e-29
OCIAD1	0.168136	1.28771e-31
STX4	0.167805	3.3619e-34
TIMM17B	0.167643	4.87506e-28
ZBED5-AS1	0.167031	6.81979e-63
RPS13	0.166964	7.72132e-59
RNH1	0.166772	1.78699e-18
P4HTM	0.166445	1.06376e-36
BTF3	0.166406	5.20243e-58
PNPLA2	0.166025	5.90097e-30
ETFA	0.165722	5.46278e-25
TMEM134	0.165018	1.80043e-33
MAN2B1	0.16491	1.88375e-38
ERCC1	0.16417	3.893e-28
PRKCSH	0.163699	2.47185e-29
FAM89B	0.163621	1.09974e-34
CTSA	0.163199	3.52307e-30
SDSL	0.163124	1.36604e-39
HIST1H2BC	0.162807	1.66491e-53
CEPT1	0.162642	3.96175e-63
AKR1A1	0.162618	2.4369e-20
PSMB8	0.162456	1.9895e-77
ZDHHC24	0.162328	1.41081e-30
H2AFJ	0.162168	3.61036e-31
ST3GAL5	0.16189	6.01448e-44
PLXNB2	0.161714	1.13539e-21
CRELD1	0.161346	1.20493e-71
HAGHL	0.161124	6.89477e-19
IFT27	0.161119	1.53222e-26
PSMC2	0.160444	9.57684e-32
GABARAPL2	0.16035	4.08018e-27
ARSG	0.160269	7.38021e-44
ARPC1B	0.159416	7.55521e-45
WDR45	0.159268	2.55117e-36
HID1	0.159265	4.02711e-26
GPR137	0.159209	3.30569e-32
ARRB1	0.15913	4.0781e-46
NUDT16L1	0.158894	3.69439e-27
DNAJC4	0.1588	9.50851e-28
GSTK1	0.158664	2.00499e-31
SLC11A2	0.158314	6.62604e-58
RPL4	0.158132	7.53163e-62
HIST1H4H	0.157918	1.01187e-43
SLC6A9	0.157873	1.82167e-44
GCNT2	0.157448	9.01295e-60
GSK3B	0.15736	2.36494e-29
B4GALT3	0.157266	1.35741e-24
PRRT2	0.157081	7.41484e-93
ATP6V1D	0.15635	1.35355e-24
LINC00963	0.156218	2.11962e-35
GET3	0.1562	1.29771e-20
RPL15	0.155844	5.73522e-88
MT-CO1	0.155773	1.99082e-54
NTN4	0.155598	2.14369e-49
EIF2A	0.15536	3.13132e-26
CST4	0.155351	4.7391e-46
SND1	0.154963	6.7008e-41
HAGH	0.154307	6.00808e-25
MLPH	0.154051	3.9246e-22
CXCL2	0.153694	5.2676e-88
SMIM1	0.153389	2.9659e-20
FABP6	0.153282	8.06785e-81
MAGED1	0.153124	1.60804e-22
ADM2	0.152545	1.46658e-50
HIST1H3H	0.151621	3.78443e-54
DDA1	0.150525	9.53492e-25
GPR108	0.150036	5.49125e-35
AL121839.2	0.149749	3.53338e-32
LGALS1	0.149571	0.00111913
FKBP11	0.149326	2.1877e-36
UFL1	0.149203	1.02278e-41
OPN3	0.149168	1.38041e-41
CRELD2	0.149123	9.6572e-19
PEF1	0.148991	1.08226e-29
IER2	0.148892	1.48137e-17
STS	0.148869	6.14449e-40
MFSD3	0.148697	1.31048e-22
ENDOG	0.148668	2.54076e-34
MAP1LC3B	0.148634	8.18704e-25
PEX16	0.148244	3.73026e-27
MORN2	0.148177	3.53741e-26
C20orf204	0.148172	1.31189e-18
ATP6V1F	0.147989	5.70938e-28
IL17RC	0.14775	2.15909e-31
ABAT	0.147673	1.0097e-63
TOM1	0.147601	4.24208e-46
INO80B	0.146991	1.16926e-39
SEC16A	0.146964	9.07339e-16
METTL27	0.146474	6.56875e-38
LAMB2	0.146136	6.93081e-26
MSMO1	0.14589	1.53765e-14
ADORA2A	0.145873	5.24184e-76
IZUMO4	0.145829	1.48828e-84
ICAM1	0.145276	2.51064e-101
EIF2S3	0.145266	5.03693e-20
MVB12A	0.145231	9.27876e-21
MT-ND4	0.145099	6.99323e-52
LRATD1	0.144935	8.83113e-79
NPM1	0.144928	4.4303e-27
C9orf116	0.144838	7.49715e-34
ABCC3	0.144815	2.94109e-25
DUSP10	0.144785	5.89817e-77
ATP6V1E1	0.144622	6.32921e-20
DEXI	0.144489	5.1862e-31
CD2BP2	0.144021	3.18237e-21
CFLAR	0.143916	7.18324e-46
PLGRKT	0.14364	1.15011e-25
HADHB	0.143587	5.10647e-35
DCTN2	0.14346	2.65794e-18
EIF3I	0.143454	5.68582e-18
NSDHL	0.143138	1.95232e-31
PRKAR1A	0.143133	1.09214e-20
ATP5IF1	0.142981	1.1602e-14
PPP1R14B	0.142887	1.09304e-20
SP110	0.142802	2.00529e-34
MPST	0.142506	1.04846e-18
BTG3	0.142407	2.9878e-26
SLC35B1	0.142221	1.54632e-15
ASPSCR1	0.142074	2.34289e-21
NECAB3	0.141654	3.01555e-33
AL591686.2	0.141181	1.0198e-80
F11R	0.140597	1.35958e-23
TMTC1	0.140422	1.09941e-24
DPP3	0.140378	2.76438e-21
CDC42EP5	0.139928	1.31289e-87
PSMA1	0.139835	5.38283e-18
SEC11A	0.139774	1.77957e-19
TMED3	0.139568	3.27721e-20
PSMC5	0.139284	5.05953e-20
CYLD	0.139235	6.59371e-50
NSFL1C	0.139051	1.60944e-15
BICDL2	0.139049	3.89401e-21
NFKBIZ	0.138925	8.90415e-85
TRADD	0.138585	1.26655e-20
CCS	0.138528	3.73048e-23
PSMB3	0.138234	1.33816e-14
YIPF6	0.138067	2.46309e-26
ALAS1	0.13774	3.05837e-33
CHMP4A	0.137336	7.98713e-21
RBKS	0.136863	2.6899e-79
RPL18	0.136743	5.31081e-60
FJX1	0.136579	7.36335e-25
WWC1	0.136346	3.13409e-19
RRAGA	0.13618	1.90355e-26
AL391832.2	0.136012	4.34084e-36
UBE2L3	0.135983	2.66532e-19
ZSWIM7	0.135715	1.23776e-15
GSDMD	0.13566	2.21372e-21
EMC2	0.135654	2.69202e-27
TXNL1	0.135132	2.60458e-15
GIPC1	0.13463	2.33231e-17
TMEM230	0.134463	5.926e-21
SNAP23	0.134094	6.0275e-27
NTHL1	0.134068	6.55736e-16
ABCC11	0.133346	2.73924e-30
BPIFB2	0.133196	4.32357e-73
ERG28	0.132683	5.90869e-15
SPTLC2	0.13261	1.1371e-20
TTC9	0.132545	1.25169e-17
PGM1	0.132439	8.36442e-38
RAB2A	0.132126	7.69846e-15
STAT1	0.131989	1.28573e-14
KRCC1	0.131804	9.36172e-30
TCEAL3	0.131256	6.29671e-12
PSMA4	0.131213	6.08243e-13
TOM1L2	0.131154	9.12245e-29
TJP3	0.130168	3.12756e-41
NUDT2	0.130138	2.95376e-19
FMC1	0.130138	6.99638e-19
EMC7	0.130077	4.99826e-14
NDUFS3	0.129098	6.71408e-16
ASL	0.128957	5.54677e-14
FUNDC1	0.128895	3.98417e-18
MT-CO2	0.128809	2.11374e-28
AC004816.1	0.128734	1.62695e-25
ANXA7	0.128682	3.43656e-16
LENG1	0.128524	8.40914e-20
MRPS33	0.128425	2.61212e-17
COPG1	0.12836	6.36708e-28
CXCL10	0.128072	7.64763e-63
ACAT2	0.127961	4.40673e-10
CCNI	0.127698	7.71777e-10
BUB3	0.127546	1.82185e-10
EDEM2	0.126918	2.41393e-38
FAM214A	0.126515	6.19566e-27
C20orf96	0.126443	1.18083e-58
PBXIP1	0.126337	4.7909e-55
CYSTM1	0.126334	6.74265e-17
SIPA1	0.126303	2.07554e-28
PGM3	0.126298	2.81762e-30
IQSEC2	0.126071	2.21311e-44
BTG1	0.125773	2.63614e-11
ALDOA	0.12568	3.22746e-16
NDUFB5	0.125611	6.81087e-20
TANC1	0.125577	3.76123e-29
FAIM2	0.125422	1.99061e-76
CHMP2B	0.125365	1.14219e-13
SEC61A1	0.125365	1.60195e-14
NIT1	0.125333	4.17753e-26
TTC39A	0.125193	1.46963e-07
BAZ1A	0.125087	6.64948e-12
ZNF277	0.124451	2.35676e-31
ZDHHC14	0.124424	2.34143e-46
ATP6AP2	0.124342	1.37658e-11
SRP54	0.124182	1.36761e-14
PTTG1IP	0.124143	1.32013e-18
YPEL5	0.124122	1.38792e-27
EIF3K	0.123949	6.52301e-20
DGCR6	0.123798	9.50364e-29
PRDX1	0.12367	2.53601e-09
SLMAP	0.123605	3.39368e-18
PHF11	0.123274	8.64928e-49
CHMP4B	0.123174	1.68601e-12
THSD4	0.123074	2.52595e-45
SILC1	0.122949	8.46935e-21
PTS	0.122807	3.7373e-13
IVD	0.122562	7.66235e-18
TRAPPC1	0.122425	2.75171e-16
SMPD2	0.122224	1.21355e-30
SLC25A29	0.12207	2.39242e-21
SCAMP3	0.121943	1.51725e-14
SIRPA	0.121069	1.4009e-39
MAP9	0.121048	3.37848e-18
FNDC3A	0.12052	3.18247e-29
GALT	0.120292	2.73201e-28
GFPT1	0.119914	2.76858e-24
RPP25L	0.119846	9.60371e-14
FAU	0.119524	3.78215e-46
DDX58	0.119291	5.94129e-53
SWSAP1	0.119235	1.31308e-23
ATP5MC2	0.118421	7.122e-26
EFHC1	0.118321	1.23647e-20
ALDH9A1	0.118	2.41806e-07
PPP1R18	0.11795	4.08853e-68
SYF2	0.1179	9.04176e-14
NUDT22	0.117834	3.73704e-12
SLC9A3R1	0.117728	2.37647e-10
CYHR1	0.117685	1.15045e-13
TP53I3	0.117674	4.91216e-28
AMBP	0.117641	1.31302e-15
WBP2	0.117495	2.92352e-17
CAMLG	0.117102	1.26309e-13
TMEM123	0.11708	7.23806e-07
RTCB	0.117054	7.40157e-14
LRRC61	0.116951	1.36515e-13
AP002381.2	0.116806	4.79447e-21
SLC16A2	0.11676	1.69882e-31
STXBP2	0.116655	3.44525e-18
ACTL10	0.116461	1.14644e-35
SLC2A6	0.116458	7.61606e-66
KDM7A-DT	0.116386	1.77813e-42
TMEM106A	0.116384	2.19616e-69
SLC39A7	0.116337	2.22706e-12
SERP1	0.116309	2.2911e-12
NDUFA9	0.116197	2.60108e-11
VDAC2	0.116168	4.8211e-14
GMPPB	0.115922	9.25348e-13
RAB26	0.115797	1.45523e-33
ABHD14B	0.115659	5.20791e-20
TMEM267	0.115638	1.50956e-38
ARF1	0.115411	1.6177e-15
LRRFIP2	0.115149	1.57838e-18
SPAG7	0.115113	3.10989e-18
TRIM25	0.115075	1.04415e-31
C12orf10	0.115051	1.77309e-14
DNAJC12	0.115049	3.0343e-50
ARMCX3	0.114949	4.03965e-20
GMPR2	0.114784	1.93497e-21
C5orf15	0.11474	3.02964e-21
ARSA	0.114659	4.65893e-38
ALG3	0.114486	2.96232e-10
CDK5	0.114216	2.08652e-13
SAP18	0.114148	7.40939e-14
DNAJB9	0.114003	3.17437e-38
COX7A2L	0.113914	2.37757e-17
UROS	0.113886	1.37965e-16
IDI1	0.113876	3.23023e-05
U62317.1	0.113706	6.13827e-100
BLNK	0.113615	1.27977e-36
SMDT1	0.113447	3.1435e-22
HSPA1A	0.113419	7.00881e-16
TNFAIP3	0.11335	1.04161e-96
ZNF581	0.112633	4.71657e-15
NDRG3	0.112595	9.2061e-27
S100A12	0.112555	1.96991e-97
LDOC1	0.112519	8.01029e-12
DEAF1	0.112492	7.8891e-15
COPA	0.112413	2.36368e-12
MLEC	0.112308	3.62599e-11
DYNC2LI1	0.112188	6.56265e-34
SLC50A1	0.112026	1.51553e-10
DNAJC3	0.111847	3.91302e-20
PPP1R14B-AS1	0.111841	4.90066e-08
PARP1	0.111695	1.14033e-08
XDH	0.111665	1.54314e-73
SNX17	0.111633	1.36712e-12
GMDS	0.111525	3.26296e-36
SNRPN	0.111518	1.74056e-09
KLHDC9	0.111446	2.3932e-40
ACOT8	0.111277	8.9202e-15
RAB4B	0.111255	1.01019e-32
TRIP10	0.110971	7.80557e-24
NANOS1	0.110927	2.81676e-44
LYPLAL1	0.110738	6.37806e-17
MITD1	0.110709	1.64353e-21
JKAMP	0.110564	7.8842e-14
LINC00578	0.110444	1.54532e-76
NECTIN2	0.110423	2.5597e-13
MFSD2A	0.110105	5.78918e-20
RPL5	0.110049	1.71781e-23
BSCL2	0.109846	8.17559e-09
INF2	0.109715	3.91702e-25
TIMMDC1	0.109715	2.06958e-15
ACY1	0.10949	3.54705e-11
PNKD	0.10936	4.06409e-15
ENPP1	0.109191	6.10434e-14
HGD	0.109111	2.44319e-63
DERL1	0.10897	6.91756e-13
BORCS8	0.108946	2.45184e-16
NDUFB11	0.10886	2.71395e-17
ICA1	0.108782	9.68183e-12
VHL	0.108668	1.74622e-27
AL353807.5	0.108666	1.16899e-75
TRPT1	0.108556	2.64876e-11
BCKDHA	0.10844	6.18328e-23
RPL6	0.108418	4.24784e-33
TMEM179B	0.108312	7.13827e-11
ARHGAP8	0.108293	8.99869e-12
PDCD6	0.108232	9.32623e-13
DPCD	0.108085	8.70857e-15
MTX1	0.108067	9.38893e-09
IRGQ	0.107876	5.28854e-31
YIPF2	0.107772	1.0858e-14
CCDC107	0.107506	2.35854e-09
PDIA6	0.107381	3.86299e-07
NIT2	0.106683	1.54858e-10
SLC35A1	0.106538	2.03592e-13
SHB	0.106465	4.26917e-18
RND1	0.106235	5.99869e-43
VWA1	0.1058	2.10541e-48
SELENOS	0.10555	2.76109e-11
DNAJC30	0.10554	2.18844e-19
CCDC24	0.10544	1.62336e-23
MVD	0.105326	8.04573e-14
N4BP2L2	0.105219	9.9529e-11
HSD17B10	0.105012	5.91857e-10
RNF213	0.104936	2.55272e-06
NCEH1	0.104853	1.75299e-30
G6PD	0.104845	3.86947e-05
DCTN3	0.104727	6.35526e-11
ERMP1	0.104422	2.17332e-18
ESPN	0.104397	4.34262e-30
FAM110B	0.104263	2.90624e-17
CD46	0.104078	8.87791e-11
TPBG	0.104042	5.3848e-17
LINC01341	0.10399	2.00138e-39
RFXANK	0.103989	1.15491e-10
FN1	0.103889	3.87019e-78
AL591686.1	0.103657	3.47686e-70
FOXO3	0.103484	1.04465e-16
RSU1	0.103371	1.45047e-20
DNAL1	0.10307	6.40348e-25
DTWD1	0.102865	5.11628e-18
PRSS22	0.102637	2.799e-38
RER1	0.102481	9.83163e-09
TMEM165	0.102446	1.49358e-06
TXNRD2	0.102292	1.23238e-15
TTC12	0.102171	3.34616e-20
AC027644.3	0.102157	1.12308e-10
KLHDC7B	0.102139	1.69396e-75
TWF2	0.10206	1.37101e-14
FAM174B	0.101904	3.6964e-18
TM2D1	0.101764	9.39188e-16
PCAT6	0.101648	4.66555e-47
GRHL1	0.101428	2.48782e-15
CIB1	0.101324	1.24201e-10
PSMD13	0.101211	8.20574e-05
TCEAL4	0.101	6.87671e-08
SH3BP5	0.100998	1.65778e-19
DERL2	0.10095	4.74308e-20
TRIM8	0.100922	5.8383e-11
SLC35C2	0.100714	2.05909e-12
RILPL2	0.100665	1.8238e-16
PLD3	0.100361	2.47756e-10
LINC01137	0.100184	1.00669e-45
PEX2	0.100173	7.38073e-13
MED19	0.10009	3.98327e-09
MYEF2	-0.100041	2.38555e-08
YBX2	-0.100082	4.78675e-29
SDHAF1	-0.100116	7.59871e-12
DCP2	-0.100138	6.64978e-10
TCTEX1D2	-0.100184	6.28697e-06
USP37	-0.100201	3.15739e-24
CDC25A	-0.100218	3.85193e-54
MFN2	-0.100283	1.11069e-18
SMARCC1	-0.100327	1.73781e-08
RPL28	-0.100347	1.33622e-34
SFSWAP	-0.100372	2.1915e-13
TP53I13	-0.100492	7.70669e-16
SNU13	-0.100499	6.43924e-12
RBFA	-0.100518	1.67988e-09
TAF9	-0.100528	5.65668e-09
TIMM23	-0.10057	6.18766e-11
PSMD9	-0.100629	2.23678e-06
GRB2	-0.100696	0.000647915
PYURF	-0.100701	5.03566e-08
CIT	-0.100788	5.9043e-73
PRR11	-0.100811	2.22175e-64
NVL	-0.10082	6.66364e-12
KCTD2	-0.100827	6.27334e-15
STX10	-0.100834	1.76322e-10
YWHAG	-0.100844	1.94482e-09
EGR1	-0.100862	4.91683e-13
MED1	-0.100876	2.20933e-13
SFXN1	-0.100923	2.68655e-10
GGA3	-0.100956	1.07187e-12
FLNA	-0.100996	2.31549e-12
SKI	-0.101004	5.38326e-22
THUMPD1	-0.101051	5.1769e-13
ARL16	-0.101137	9.98267e-14
CSK	-0.101221	8.23716e-29
SMAD5	-0.101228	4.01077e-21
MCRS1	-0.101245	1.11133e-14
WDHD1	-0.101409	1.16684e-55
NOP10	-0.101514	2.78682e-12
GPBP1	-0.101546	9.78906e-08
SEC23IP	-0.101641	2.70407e-16
PKN2	-0.101647	3.3558e-13
BUB1	-0.101728	1.49859e-70
FAM20B	-0.101747	4.03473e-16
FCF1	-0.101824	9.49516e-20
AGGF1	-0.101889	7.42786e-14
OXR1	-0.101926	1.95409e-14
PPP2R5C	-0.102018	1.02761e-08
PALB2	-0.102133	4.21152e-27
TOPORS	-0.102149	6.08942e-14
TMSB15A	-0.102149	9.51831e-68
FNBP4	-0.102187	2.23693e-16
SUGP2	-0.102246	2.57378e-13
CPSF7	-0.102281	2.48975e-20
VPS26C	-0.102298	5.92557e-14
CIZ1	-0.102416	2.56222e-13
UBE2Q1	-0.10249	3.34985e-14
CCDC117	-0.1025	2.46519e-22
SORT1	-0.10261	1.54954e-13
EIF2S1	-0.102655	2.17215e-08
GATD1	-0.10269	1.28933e-19
ZNF593	-0.102705	4.17096e-07
ASAP2	-0.102798	3.58978e-33
PACSIN3	-0.102811	5.34369e-20
NCOA7	-0.102914	2.59845e-39
ESRP1	-0.103056	9.70718e-08
SEPTIN7	-0.103069	7.05671e-08
MT-ATP6	-0.103128	4.51757e-20
TENT4B	-0.103133	2.41097e-22
CHAMP1	-0.103196	6.31787e-32
CDC27	-0.10321	8.17116e-09
DNAJC2	-0.103279	9.06514e-17
SRCAP	-0.103317	1.17279e-17
SCNM1	-0.103398	3.52125e-11
MYL6B	-0.103437	1.6279e-08
HIST1H1E	-0.103451	1.83428e-32
TM7SF3	-0.103528	8.61698e-11
DPH7	-0.103586	1.67499e-15
NUMA1	-0.103686	4.92906e-13
SLC30A5	-0.10375	1.32044e-12
CAST	-0.103953	3.00752e-07
NACC1	-0.103994	7.96064e-16
STIL	-0.104099	3.19207e-63
RBM28	-0.10419	8.54544e-16
NSL1	-0.104223	1.279e-12
CHAC2	-0.104266	4.05377e-25
PATZ1	-0.104435	1.02797e-06
DHX30	-0.104487	2.67516e-12
EIF1AD	-0.104564	8.65949e-17
TCAF1	-0.104576	8.39625e-10
TDP1	-0.104581	1.87044e-18
FBXO7	-0.104626	2.2934e-16
POGZ	-0.104721	1.47305e-10
ADGRG1	-0.104767	1.40257e-13
AK6	-0.104796	2.45816e-09
AHSA1	-0.104881	4.62944e-06
SUDS3	-0.10495	2.84217e-07
PUM1	-0.104992	6.35125e-15
POLR2H	-0.105052	2.73075e-08
TLE3	-0.105115	4.33071e-17
MDM2	-0.105124	8.31085e-21
NUP98	-0.105177	6.40133e-23
GCAT	-0.105246	1.75128e-09
LSM1	-0.105252	1.21952e-08
ZCRB1	-0.105302	2.14534e-09
DGCR8	-0.105428	1.94451e-13
UBE2O	-0.105434	9.6622e-18
FHOD1	-0.105501	1.37364e-10
GPS2	-0.10556	2.31329e-11
QSOX1	-0.105615	6.62019e-30
GSK3A	-0.105632	2.15668e-16
COLGALT1	-0.105706	1.04333e-28
GLYR1	-0.105741	2.0311e-15
NEDD8	-0.105743	1.00854e-18
CAD	-0.105764	5.74273e-25
EMG1	-0.105888	9.60455e-11
HSPA14.1	-0.105903	1.83037e-14
PRKCI	-0.105922	1.58456e-13
KPNA3	-0.105944	7.92985e-17
TNPO3	-0.106015	3.26941e-18
SERPINH1	-0.10614	1.00521e-11
UBE2D3	-0.106167	1.92463e-08
GIT1	-0.106268	9.63325e-30
NUP133	-0.106332	1.78857e-28
MED28	-0.106434	1.03575e-13
KDM1A	-0.106443	5.93277e-20
AP3D1	-0.106465	1.00323e-11
MTR	-0.106494	2.14612e-26
CPSF6	-0.106559	2.42928e-12
CPSF2	-0.106582	3.17016e-13
LIN9	-0.106613	4.03228e-68
PIAS2	-0.106644	7.7207e-20
ZC3H14	-0.106753	1.08147e-12
RECQL	-0.106779	3.75868e-21
NOM1	-0.106797	6.48214e-30
CYB5B	-0.106941	7.7092e-12
TIMM17A	-0.106979	1.05248e-08
ST3GAL1	-0.107019	1.74747e-09
H2AFY	-0.107115	3.19788e-10
CSNK2A1	-0.107118	1.52285e-10
POLD1	-0.10717	1.94607e-52
CABLES1	-0.10719	1.07222e-36
GALK1	-0.107201	1.1672e-14
LYSMD2	-0.107314	4.39723e-21
DVL3	-0.107444	4.49271e-14
PLK4	-0.107463	2.0845e-76
RBBP5	-0.107471	1.42465e-19
METAP1	-0.107492	2.04386e-26
SSX2IP	-0.107493	4.97728e-28
GPI	-0.107547	8.2401e-10
TIMM22	-0.107871	1.6573e-24
MGME1	-0.107905	3.17849e-20
BOD1	-0.107926	3.94567e-20
ANAPC7	-0.107939	1.79246e-22
SLC27A3	-0.107942	4.9995e-23
TUBA4A	-0.107957	1.32612e-12
CARM1	-0.108096	6.55871e-24
HNRNPA1P48	-0.108129	2.45339e-07
UBXN7	-0.108155	7.48368e-17
PDRG1	-0.108161	7.37705e-22
SREK1IP1	-0.108224	1.04046e-09
DOCK5	-0.108248	4.65819e-16
AP002360.1	-0.108275	6.01191e-21
ATXN2	-0.108349	1.79149e-11
XPR1	-0.108387	3.38954e-22
GART	-0.108442	8.09285e-25
HADH	-0.108444	4.82281e-16
RALBP1	-0.108529	3.00846e-09
NOP14	-0.108568	7.38407e-28
KIAA0040	-0.108703	2.06344e-22
SHOC2	-0.108707	4.14405e-18
ELK4	-0.108764	4.53375e-21
GTF3C5	-0.108773	1.62512e-21
STRBP	-0.108888	5.98857e-18
SIPA1L2	-0.10889	3.98481e-37
WDR82	-0.108962	2.04889e-18
IRX5	-0.10899	7.35436e-12
PWWP3A	-0.109031	2.13182e-13
ESCO2	-0.109036	2.36712e-79
ACTR2	-0.109064	1.3037e-10
DPM2	-0.109159	8.51693e-13
CLPTM1L	-0.109176	6.72158e-15
PHB	-0.109183	4.96939e-07
BAX	-0.109198	7.55428e-12
KAT6A	-0.109246	3.50421e-19
SVIL	-0.109263	1.83349e-08
R3HDM1	-0.109439	5.51326e-21
NCBP2	-0.109526	3.06342e-10
PEX26	-0.109538	2.56931e-17
CDC26	-0.109686	1.72691e-13
RSL1D1	-0.109698	1.53131e-06
CTDSPL2	-0.109718	1.14743e-28
EFCAB11	-0.109901	5.14003e-17
MTERF4	-0.11	9.74402e-13
SH3BP1	-0.110234	4.76149e-38
ARHGEF12	-0.110283	2.91914e-14
TSR2	-0.110449	8.02071e-18
TRIP12	-0.1106	9.9248e-15
MICALL1	-0.110816	9.89473e-27
PRKAR1B	-0.110829	6.62785e-22
VEGFB	-0.110851	2.72039e-31
EFTUD2	-0.110875	2.39994e-23
FASN	-0.110882	3.36133e-10
FAM207A	-0.110902	8.53382e-11
GATAD2B	-0.110933	7.89685e-16
CEP57	-0.110941	5.98476e-16
DNPH1	-0.11103	1.01191e-11
NT5C3B	-0.111035	8.1461e-18
VPS35	-0.111089	1.91249e-08
MSH2	-0.11111	2.943e-31
EPN2	-0.111174	4.12934e-12
CHCHD1	-0.111347	5.68924e-10
RDX	-0.111411	1.38018e-25
MRPS17	-0.111457	4.02799e-11
LINC00665	-0.111707	1.99838e-17
PRKRA	-0.111842	1.4587e-16
EIF4E3	-0.11187	5.61101e-18
ERGIC1	-0.111889	2.66212e-11
PI4KA	-0.112031	7.42796e-15
METTL2A	-0.112124	5.16873e-14
CHERP	-0.112147	1.98082e-25
MMGT1	-0.112158	3.57631e-22
EXOSC5	-0.112238	8.55044e-13
NIPA2	-0.112244	1.13829e-16
DDX27	-0.112254	8.74915e-16
THOC6	-0.112412	5.40658e-11
ATAD3B	-0.112582	4.45058e-22
LIMS1	-0.11264	1.27666e-14
CEP170B	-0.112793	7.08588e-25
URI1	-0.112852	5.06164e-15
TMEM14B	-0.112899	1.6937e-12
AP3S1	-0.112908	2.18594e-05
CRLS1	-0.112959	6.73901e-12
FUS	-0.113046	2.20174e-10
TTF1	-0.11314	4.97501e-21
NAA60	-0.11318	6.23309e-15
CTDNEP1	-0.113198	4.68216e-15
PHRF1	-0.113211	1.91224e-23
XRCC5	-0.113245	4.22002e-08
CINP	-0.113261	2.04562e-13
MAST2	-0.113276	1.491e-28
METTL8	-0.113328	1.23226e-21
SMAGP	-0.113388	1.53066e-39
FOXN3	-0.113482	1.66049e-34
PREB	-0.113485	2.60217e-13
UBP1	-0.113669	7.66861e-24
GTF2I	-0.113741	5.25761e-11
FAAP24	-0.1138	5.00133e-45
ECI1	-0.113839	5.78357e-13
SLC7A5	-0.11389	1.51784e-47
ETNK2	-0.113926	6.00481e-16
CENPL	-0.113934	4.5675e-48
GTF3C2	-0.114116	2.23639e-24
ERVMER34-1	-0.114237	5.22397e-47
SYCP2	-0.114502	1.04636e-14
E2F4	-0.114542	7.90647e-19
EXOC5	-0.114654	4.73348e-20
FAM189B	-0.114689	1.46323e-18
HOXC-AS3	-0.114799	3.32538e-21
ATG3	-0.114821	2.40605e-12
USP13	-0.114878	2.34563e-36
PPP1CB	-0.114945	2.47076e-11
AARS	-0.115003	2.08254e-25
EEF1E1	-0.1151	5.23706e-09
EIF2AK1	-0.115115	7.34758e-13
MPLKIP	-0.11524	4.41633e-14
FIGNL1	-0.115278	1.79051e-58
HOXC6	-0.115295	1.72225e-17
PTDSS1	-0.115307	1.35554e-20
SLC48A1	-0.115421	4.28238e-14
PPP5C	-0.115464	2.69089e-22
MTFR1	-0.115468	4.09058e-15
ORAI1	-0.115578	4.38203e-15
PKP4	-0.115646	1.8026e-13
WAC	-0.115658	1.0569e-11
MTA1	-0.115747	7.67527e-19
NOTCH3	-0.115777	5.69426e-19
DCK	-0.115877	1.37295e-32
LDLRAD3	-0.115919	2.82529e-35
NIPBL	-0.115923	1.74937e-16
NUFIP2	-0.115943	6.87693e-22
SLF2	-0.116061	8.72059e-25
UBE2G2	-0.116227	1.68162e-15
WIZ	-0.116554	2.82795e-18
GLRX2	-0.116555	1.78405e-08
QSER1	-0.116556	5.12336e-25
SNRNP27	-0.116705	8.77678e-14
HK2	-0.116875	4.055e-23
SIX1	-0.116962	4.97611e-18
STK26	-0.116991	4.2264e-43
CREBBP	-0.11705	2.61424e-19
RAF1	-0.11711	2.67992e-19
CIP2A	-0.11724	3.54958e-75
UNK	-0.11726	6.53672e-19
DONSON	-0.117324	7.04614e-34
NF1	-0.117417	3.14899e-14
THOC7	-0.117458	1.55603e-11
CUL3	-0.117559	1.6515e-17
UPF3B	-0.117697	1.94973e-18
CDCA7L	-0.117727	6.24763e-94
GRK6	-0.117835	1.88536e-25
MRPS25	-0.117883	3.65704e-11
SMUG1	-0.117961	3.11859e-16
PUM2	-0.117964	3.60808e-22
PLPP2	-0.117972	2.55197e-24
PPP3CA	-0.118059	3.91883e-16
SHMT1	-0.118179	4.13443e-32
DNAJC21	-0.118229	8.39158e-17
MTF2	-0.118319	1.24423e-20
CCDC14	-0.118346	2.28126e-24
SNHG29	-0.118363	4.82948e-16
STUB1	-0.118399	1.45632e-14
KAT6B	-0.118571	7.08218e-19
CELF1	-0.118595	2.39804e-12
SCRIB	-0.118597	4.37713e-24
FNDC10	-0.118676	1.00939e-27
ITGB3BP	-0.118701	4.0271e-20
NAA10	-0.118718	2.95535e-10
SLAIN2	-0.118729	2.14578e-19
RPL29	-0.118921	1.3983e-51
C1orf174	-0.11897	1.97317e-23
CERT1	-0.119009	1.24663e-11
HNRNPUL1	-0.119026	6.03825e-12
KIF2A	-0.119055	1.28554e-28
RNF40	-0.1191	5.19296e-15
EML3	-0.119119	1.31098e-16
TASOR	-0.119306	6.14168e-21
CC2D1A	-0.119314	8.76681e-19
ESRP2	-0.119391	3.04143e-17
CAND1	-0.119563	1.52241e-17
SPEN	-0.119747	1.25008e-26
MT-ATP8	-0.119756	1.02357e-24
ESF1	-0.119813	9.26925e-12
CHCHD7	-0.119827	8.36156e-22
THOP1	-0.119856	5.72346e-26
USP48	-0.119921	5.04628e-17
BRI3BP	-0.119965	1.05985e-12
MRPL14	-0.119983	5.34114e-17
CBY1	-0.120184	3.46776e-17
MAP2K7	-0.120239	6.15952e-17
MGP	-0.120336	1.05691e-19
VPS9D1-AS1	-0.120357	4.33924e-29
SLF1	-0.120384	1.32478e-46
DHX36	-0.120517	7.32692e-06
SLC44A1	-0.120589	2.95546e-19
COA6	-0.120614	3.95082e-14
CLCA2	-0.120642	4.52607e-09
NOL12	-0.120676	5.87367e-15
RXRA	-0.120699	3.78792e-16
BRIP1	-0.120745	1.40504e-75
METTL21A	-0.120778	2.22005e-25
IQGAP2	-0.120815	1.59845e-36
YLPM1	-0.120828	4.84829e-22
SRRM2	-0.120838	1.65406e-13
TFDP2	-0.120885	6.15241e-23
CCSAP	-0.120934	1.39234e-42
SPAG5	-0.121051	4.27e-85
EWSR1	-0.121103	1.54085e-11
TOP2B	-0.121145	2.39751e-14
G3BP1	-0.12117	4.8031e-16
NDUFB6	-0.121171	4.02983e-12
NUP188	-0.12157	7.94396e-43
UBA1	-0.121635	2.48784e-15
ECI2	-0.121656	8.65089e-16
CSDE1	-0.121737	3.57686e-13
PITHD1	-0.12193	5.04319e-31
TRMT6	-0.122106	4.70359e-14
MT-CO3	-0.122117	3.67317e-33
LMF2	-0.122177	1.04764e-17
VAV3	-0.122291	5.10277e-23
PRRC2B	-0.122351	3.37336e-17
USP10	-0.122371	1.27788e-24
UBAC1	-0.122383	1.51053e-19
CASZ1	-0.122444	1.74347e-18
CSTF3	-0.122454	2.78628e-16
RBM47	-0.122581	4.07197e-14
C19orf57	-0.122589	8.9918e-59
CCNE2	-0.122598	1.98719e-41
NUP210	-0.122636	4.41697e-26
DERA	-0.122669	3.58495e-29
FUBP1	-0.122699	2.8459e-19
RPS3	-0.122712	3.88082e-37
RCCD1	-0.122715	4.74201e-40
AL392172.1	-0.122877	1.80207e-21
GLRX5	-0.12302	3.02335e-15
COMMD4	-0.123213	1.33563e-21
PKP3	-0.123258	7.18007e-13
HS6ST2	-0.123281	5.97183e-33
YEATS4	-0.123356	2.14096e-20
OPA1	-0.123356	5.74051e-22
DNAJB6	-0.123606	6.54785e-12
LARP4B	-0.123611	2.643e-23
RPA1	-0.12373	1.40216e-49
SNAP29	-0.12374	1.85977e-15
PARP2	-0.123756	4.36196e-39
SURF6	-0.12379	6.15484e-27
ELF2	-0.123816	1.82355e-23
DEF8	-0.123889	1.0607e-16
BTBD6	-0.124175	7.39076e-32
KDM2A	-0.124186	2.39399e-16
RITA1	-0.124208	4.82327e-18
ZNF281	-0.124261	6.0433e-21
RRP7A	-0.124473	2.14202e-15
PSMD5	-0.124622	2.52849e-19
CCAR1	-0.124629	1.32478e-13
SMC6	-0.124655	1.10717e-34
SETD2	-0.124693	9.65873e-29
HDAC3	-0.124841	1.7689e-21
PRPF38B	-0.124866	1.68235e-14
ZC3H15	-0.124985	1.7834e-13
RASSF7	-0.125146	1.25479e-14
ARL4A	-0.125225	6.39159e-27
CNOT7	-0.125287	3.25142e-18
TYRO3	-0.125291	3.37831e-51
DDB1	-0.125301	1.16363e-17
NUTF2	-0.125363	2.67783e-15
SNHG30	-0.12548	1.01493e-19
MRPL20	-0.1255	1.01437e-13
MEPCE	-0.125503	3.68728e-38
ADSS	-0.125609	5.22521e-17
TRIM11	-0.125654	3.69592e-24
COX11	-0.125736	7.40383e-16
ANKRD40	-0.125878	7.54931e-24
NCKAP1	-0.126287	1.06231e-17
POLR3H	-0.126304	5.37924e-12
NUP155	-0.126336	2.7009e-46
PRPF8	-0.126465	2.66215e-20
GPRC5A	-0.126496	3.26837e-51
SPATA33	-0.126618	3.23228e-24
RIC8A	-0.126666	1.13983e-18
PARL	-0.12676	1.07476e-14
HDGFL3	-0.126804	6.0026e-40
PRPF6	-0.126832	3.17621e-16
SLTM	-0.126859	5.07044e-10
ZNF48	-0.127033	3.12168e-25
TAF15	-0.127148	3.19386e-16
FIBP	-0.127151	8.39056e-18
E2F3	-0.127198	2.43523e-42
CYREN	-0.127377	5.90578e-25
SMIM15	-0.127448	3.42246e-17
SYNGR1	-0.127573	1.95471e-27
RAB8A	-0.127646	4.00385e-20
UBR7	-0.127656	2.92727e-29
XRCC3	-0.127812	4.04673e-79
NSD1	-0.127832	1.08087e-15
SNRNP200	-0.127982	1.25467e-17
FAM120A	-0.128255	1.17548e-17
MAP3K5	-0.128273	9.28474e-54
SASS6	-0.128286	1.55996e-53
KIF20A	-0.128289	4.81359e-84
KRI1	-0.128377	4.23721e-42
SLC44A2	-0.128422	4.04458e-16
MRPL58	-0.128535	4.03154e-16
ZC3H8	-0.128543	5.24368e-30
SMARCA4	-0.128552	1.69644e-15
SUMO1	-0.128625	3.31377e-19
MAPKAP1	-0.128685	4.77897e-22
XPOT	-0.128692	5.57948e-29
ENTR1	-0.128735	2.2666e-45
ACTN1	-0.1288	9.07779e-17
MIEF1	-0.128946	4.32141e-22
UQCRFS1	-0.129025	7.25288e-16
NECTIN1	-0.129068	1.90767e-18
TUSC3	-0.129081	4.92213e-23
SH3GL1	-0.129126	6.18222e-23
TUBGCP4	-0.129217	3.70487e-26
CEBPG	-0.129334	6.95156e-21
PFN1	-0.129407	5.55283e-39
ARF6	-0.12945	1.60585e-16
CDK12	-0.129534	1.86341e-21
NELFE	-0.129536	4.38618e-21
RNF145	-0.129637	1.03459e-61
DOT1L	-0.129645	1.09057e-36
PGAM5	-0.129688	1.21649e-37
NDUFAF4	-0.129713	5.57703e-21
TBRG1	-0.129716	1.33732e-20
FAM120AOS	-0.129726	7.79848e-20
SLC27A5	-0.129807	2.77703e-17
MTPN	-0.129812	6.45082e-18
PABPN1	-0.129875	3.51743e-15
TOR1AIP2	-0.129876	1.91018e-17
RHOT2	-0.129914	3.36113e-19
CCT6A	-0.130229	8.1747e-09
CCDC124	-0.130229	3.44928e-18
THUMPD3-AS1	-0.130324	5.18871e-13
POLA2	-0.130327	2.62946e-69
FMR1	-0.130336	1.08891e-25
EPHB3	-0.130377	6.33986e-44
CHAF1B	-0.13044	2.4036e-66
ANTKMT	-0.130473	9.81139e-15
EDN2	-0.130607	7.69978e-35
LAMTOR1	-0.130614	4.05945e-19
IARS	-0.130669	1.19919e-30
GCFC2	-0.130671	3.96874e-33
FGD5-AS1	-0.130676	1.33358e-24
CCDC85C	-0.130955	4.46265e-34
KAT7	-0.13147	2.24478e-23
GATAD2A	-0.131474	2.02503e-28
NUP160	-0.131588	7.29482e-33
THOC3	-0.131741	3.17306e-21
PEA15	-0.131747	4.02017e-31
MBD3	-0.13188	1.89165e-28
STAG1	-0.131928	1.31259e-34
SF3B6	-0.131944	4.56835e-19
CDC6	-0.13199	8.28874e-72
NPRL3	-0.132016	1.30157e-25
BTBD7	-0.132075	3.68165e-22
COMMD2	-0.132097	1.61029e-23
SKA1	-0.132116	5.1815e-104
IPO7	-0.13216	2.13793e-25
CENPJ	-0.132237	8.49102e-50
SNAP47	-0.132372	4.35494e-18
MBOAT7	-0.132598	1.16834e-15
RPL27	-0.132612	6.06168e-48
PAK1IP1	-0.132618	4.95945e-21
CDK11B	-0.132627	4.71331e-21
NUP93	-0.132636	4.71572e-39
NENF	-0.132756	2.90101e-19
METTL7A	-0.132863	1.34386e-48
ETF1	-0.1329	7.31705e-19
CDK2	-0.132926	2.58558e-56
NSD3	-0.133092	6.09794e-16
PRRC2C	-0.133268	6.30794e-16
CASP8AP2	-0.133377	5.38549e-39
NUP58	-0.133463	2.31827e-24
SKP2	-0.133536	3.51285e-67
SLC36A4	-0.133591	1.11193e-33
LSM14A	-0.133644	7.19909e-18
DNAJC8	-0.133766	3.99176e-16
RPS23	-0.133889	3.45858e-58
STMP1	-0.13398	1.96375e-18
MNX1-AS1	-0.134162	1.43863e-33
TERF1	-0.134168	2.77301e-14
PPP6R1	-0.134402	4.06344e-29
TNRC6A	-0.134424	1.2619e-20
SBNO1	-0.134565	4.57113e-22
GINS4	-0.134754	1.00969e-83
GAR1	-0.135032	3.14936e-21
SEC62	-0.135077	9.86497e-19
BRD9	-0.135102	3.19405e-38
ZNF146	-0.135165	4.9749e-26
PSMD2	-0.135192	8.01067e-17
SSH2	-0.135314	2.84562e-28
COA8	-0.135365	2.85714e-15
ZBTB44	-0.135444	1.32394e-33
NETO2	-0.135479	6.17408e-22
SLC38A2	-0.135856	2.7495e-17
POLR2C	-0.135868	4.33812e-16
ANAPC15	-0.135986	6.54088e-22
GLUD1	-0.136006	6.89508e-21
RND3	-0.136038	1.10259e-21
TRIOBP	-0.136095	3.01287e-17
PIH1D1	-0.136119	1.17677e-15
PPP2CA	-0.136125	2.57381e-19
MRE11	-0.136169	7.68713e-49
CDCA3	-0.136178	1.32073e-86
GSTO1	-0.136179	4.74684e-14
CDKN2AIPNL	-0.136191	7.39439e-27
FAM204A	-0.136201	1.35687e-19
GTPBP4	-0.136328	9.20419e-18
CGGBP1	-0.136341	1.53122e-18
ATP1A1	-0.136364	6.43127e-21
ECHS1	-0.136388	6.55951e-16
MRPL49	-0.136416	5.22517e-23
SGTA	-0.136645	6.27014e-29
WDR74	-0.136795	8.62841e-23
NSRP1	-0.136842	1.59284e-17
AKT2	-0.136862	7.81594e-29
POLDIP2	-0.136874	1.24459e-20
NKTR	-0.136876	1.63911e-19
PPP6R3	-0.136919	6.7666e-21
GSPT1	-0.136975	6.05248e-18
SEPTIN1	-0.137008	1.06972e-21
TMEM11	-0.137173	2.31543e-18
ARHGEF39	-0.137185	5.51883e-74
BDP1	-0.137189	4.42313e-20
CCNK	-0.137289	5.57536e-24
HOXC9	-0.137344	1.14372e-23
WAPL	-0.137359	7.64538e-24
RBX1	-0.137361	2.24333e-22
TMEM109	-0.137609	6.0543e-26
FAM241A	-0.137687	3.30774e-18
TIAM1	-0.137931	7.49389e-48
SLC25A33	-0.137962	1.58891e-25
CTXN1	-0.138279	4.92603e-23
EIF4A3	-0.138376	6.4542e-18
ELAVL1	-0.138433	1.67644e-21
GPN3	-0.138717	7.05176e-26
REEP3	-0.138789	1.9456e-19
NMT1	-0.138996	2.1594e-16
ZNF695	-0.139023	7.53664e-88
PITPNC1	-0.139036	2.44633e-33
ISYNA1	-0.139074	1.11979e-21
VARS	-0.139084	4.94168e-33
DDX11	-0.139141	3.54985e-62
LRRC58	-0.139185	1.53325e-25
ZNF598	-0.139215	3.71673e-26
EIF4E	-0.139543	3.45136e-17
RAB4A	-0.139608	1.84766e-19
DIAPH1	-0.139905	1.50327e-28
CAPNS1	-0.139934	7.99234e-20
JPT2	-0.139996	4.07149e-17
SLC7A1	-0.14006	6.21452e-35
NAGA	-0.140068	5.51148e-27
DDX42	-0.140304	3.71747e-19
HNRNPL	-0.140485	1.67291e-25
ATP23	-0.140785	7.15359e-53
PPAN	-0.140809	1.18399e-25
PPFIA1	-0.141241	3.53994e-20
SRGAP2	-0.141411	1.29969e-36
APRT	-0.141444	1.37774e-24
RAB27B	-0.141625	4.88396e-21
CFAP97	-0.141762	7.82598e-24
HK1	-0.141791	2.02446e-20
GPAA1	-0.141871	6.97357e-15
TRPS1	-0.142098	1.09293e-16
CTPS1	-0.142137	1.36784e-42
PBX1	-0.142283	9.75559e-14
UCK1	-0.142399	9.96341e-33
SNRNP70	-0.142616	1.36764e-21
CAPZA1	-0.14275	2.26949e-20
DACH1	-0.142899	4.06045e-42
NSMCE4A	-0.142915	2.17582e-27
ISCU	-0.142978	2.32683e-24
SPC24	-0.143176	2.1353e-99
COX16	-0.143202	1.09607e-25
PDAP1	-0.143274	1.33044e-22
MICOS10	-0.143476	1.62401e-31
C5orf38	-0.143512	4.62614e-32
EPS8L2	-0.143677	1.28458e-21
ODF2	-0.144073	2.9871e-48
TAOK2	-0.144127	2.00023e-26
AHNAK	-0.144129	9.21021e-13
GLI3	-0.144173	1.22446e-51
NDUFA2	-0.14443	1.19783e-28
MAD2L2	-0.144435	4.39764e-29
POLR2A	-0.144483	8.88349e-37
PTPN14	-0.144506	1.96427e-23
DDX3X	-0.14458	6.10736e-19
ZC3H13	-0.144612	1.61576e-18
NELFCD	-0.144632	1.11158e-23
CA8	-0.144659	1.95577e-42
MRGBP	-0.144936	1.11782e-33
MRPS5	-0.144955	1.23221e-23
VPS29	-0.144965	4.60192e-17
ZFP91	-0.144977	3.97061e-22
SEM1	-0.145	8.40922e-19
ENSA	-0.145244	2.53759e-36
COX6B1	-0.145411	5.23763e-51
ATPAF1	-0.145669	2.33865e-25
SRRT	-0.146066	1.15873e-33
TUBG1	-0.146097	5.63474e-25
TRIAP1	-0.146281	1.38457e-19
SAFB	-0.146305	1.45663e-31
RPS24	-0.146332	2.9834e-73
ACTN4	-0.146415	2.16683e-20
CKAP5	-0.146591	9.17335e-38
CRIP1	-0.146798	1.80122e-07
HERC2	-0.146834	1.82319e-23
ERBB3	-0.146873	2.9288e-22
LDHA	-0.146915	1.70544e-18
HEBP2	-0.14699	1.6067e-22
C19orf25	-0.147056	2.45207e-27
ARMC6	-0.147122	1.69309e-37
G2E3	-0.147127	1.54485e-30
NUP107	-0.147169	1.53619e-49
POLR2D	-0.14731	2.12996e-38
MIDN	-0.147355	4.82111e-15
AC011603.2	-0.147484	5.18705e-96
BAG5	-0.147565	5.5229e-31
NAE1	-0.147732	5.76561e-23
ISOC1	-0.147913	8.44005e-27
ATXN1	-0.148072	4.30533e-30
WDR62	-0.148106	5.59425e-88
DCUN1D5	-0.148428	1.26036e-20
REEP4	-0.14848	1.88418e-59
TDG	-0.148648	8.51543e-21
HAUS1	-0.148768	6.85239e-22
ENY2	-0.148775	5.3586e-22
MYC	-0.148822	1.23112e-15
FGFR4	-0.148866	3.8344e-16
BZW1	-0.148908	1.27515e-21
BOP1	-0.148925	5.62136e-31
KIF18A	-0.149062	7.32478e-82
MLST8	-0.149195	2.22387e-23
GGCT	-0.149203	2.80729e-19
PCSK7	-0.149207	8.3609e-22
RGS3	-0.149391	5.82937e-22
NTPCR	-0.149423	2.78963e-22
RTKN2	-0.149483	5.53236e-100
TAF3	-0.149537	4.79948e-39
MYCBP	-0.149671	8.83352e-23
GMCL1	-0.149838	1.01436e-25
PMVK	-0.149938	6.08135e-23
MAGOH	-0.149981	2.45041e-20
RNASEH1-AS1	-0.150225	8.30359e-34
KIAA0930	-0.150311	3.03198e-52
TADA3	-0.150346	9.90035e-24
MRPS2	-0.150412	1.74394e-29
ELL2	-0.150496	2.0773e-35
SON	-0.150499	7.30037e-19
CTNNA1	-0.150563	9.13702e-23
PARPBP	-0.150635	3.95874e-94
TMEM237	-0.15072	1.75918e-52
EXOSC2	-0.150753	2.5185e-48
SCAF11	-0.150925	4.3542e-24
LUC7L2	-0.150933	3.39605e-24
PIN1	-0.151	1.49513e-24
RNASEH1	-0.151025	4.95528e-26
ENOPH1	-0.151096	2.10872e-26
LDLRAP1	-0.151106	6.27387e-46
PUS1	-0.151206	6.12218e-49
GANAB	-0.151464	1.61257e-22
STIP1	-0.151591	1.08751e-21
DNAJB1	-0.151782	1.34059e-24
SSU72	-0.151793	2.71822e-28
COPRS	-0.151889	2.60305e-24
NFIA	-0.152007	2.61754e-21
CDKN2C	-0.152021	2.26487e-56
ZNF714	-0.152039	1.16037e-41
PHB2	-0.152203	4.61448e-26
GPR160	-0.152272	1.11102e-22
PAK2	-0.153213	1.07301e-20
COMMD6	-0.153298	2.49917e-25
PCBP1	-0.153484	2.13264e-21
ARID1B	-0.153501	8.55871e-23
RPL8	-0.153762	1.56082e-35
NCOR2	-0.153848	3.96264e-39
HMMR	-0.154102	1.22499e-74
CASP2	-0.154136	1.66033e-46
NME1	-0.15416	2.89345e-15
MBNL1	-0.154178	2.78861e-41
GATA2	-0.154182	3.31995e-41
ADNP	-0.154206	3.06713e-28
ARL5A	-0.154328	2.82458e-25
TNK2	-0.154334	3.25167e-21
ARPC2	-0.154336	8.18555e-35
JAG2	-0.154383	7.86572e-43
TMEM141	-0.154413	1.50774e-36
INPP5J	-0.154494	9.72099e-39
FANCA	-0.154581	7.80407e-83
CRNDE	-0.154785	8.45506e-24
HAUS7	-0.154876	1.03992e-49
NBL1	-0.154878	2.47731e-15
SFI1	-0.154924	1.86908e-34
PPP4R3A	-0.155082	9.34679e-31
PEBP1	-0.155179	5.21879e-23
PRIM1	-0.155203	1.16793e-45
CD81	-0.155234	5.01699e-27
CKAP2L	-0.155652	1.07631e-109
MOB1A	-0.155764	9.55367e-28
KIF22	-0.155781	3.95102e-17
RRP15	-0.15599	5.2162e-23
FDX1	-0.156165	4.64776e-29
EXO1	-0.15655	3.50577e-108
DDX23	-0.15667	4.39145e-31
MIRLET7BHG	-0.156775	3.7941e-24
NES	-0.156835	3.84797e-70
MAST4	-0.156946	3.49041e-34
IMPA2	-0.157079	2.84098e-82
CMTM8	-0.157094	5.21872e-27
CEP152	-0.157098	2.35317e-91
ACP1	-0.157186	1.04177e-27
MRPL36	-0.157202	3.39997e-23
SLC40A1	-0.157267	2.12871e-20
FLOT1	-0.15731	2.9616e-27
POLE2	-0.157848	4.9684e-96
NCAPG2	-0.157987	5.78573e-107
FUNDC2	-0.15802	2.14675e-29
RRP1B	-0.158211	1.32945e-46
CCNQ	-0.158701	1.82097e-27
MAP7	-0.158717	2.11684e-35
HELZ	-0.159104	1.77714e-29
SMARCB1	-0.1593	1.30247e-28
RPL27A	-0.159478	6.03933e-74
DGUOK	-0.159557	8.85836e-26
TNPO1	-0.159877	7.99621e-33
GGH	-0.159931	3.36657e-39
MBD2	-0.160084	8.08622e-34
C21orf58	-0.160086	4.17792e-75
UBAP2	-0.160107	2.15816e-26
TPR	-0.160148	1.96992e-27
H3F3B	-0.160237	8.076e-23
SHISA2	-0.160311	3.12083e-37
RNF220	-0.160886	6.18994e-43
CEP350	-0.160939	2.59934e-27
JADE1	-0.160995	2.80007e-59
SLC25A1	-0.16149	5.56886e-23
DHCR24	-0.161524	7.43071e-21
SYAP1	-0.161737	8.19433e-25
RWDD4	-0.161772	3.60156e-30
PET117	-0.161833	1.62415e-33
SPRED1	-0.161998	2.76069e-51
CFDP1	-0.162059	6.25699e-26
ELP6	-0.162113	3.94376e-34
RPS8	-0.162121	8.96265e-100
BRMS1	-0.162139	6.06604e-26
CENPB	-0.162274	5.77512e-36
DNAJA3	-0.162544	3.50523e-41
ELOC	-0.162572	3.63185e-27
RPS6KA4	-0.162651	1.56509e-52
CDCA8	-0.162707	1.0344e-98
NFIB	-0.16288	1.47323e-21
TIMM21	-0.163261	5.06835e-48
COX5B	-0.163323	2.03216e-46
KIF14	-0.163385	3.17838e-88
UBE2R2	-0.163729	5.70235e-29
TXNRD1	-0.163917	1.70592e-33
FAM111A	-0.163943	2.94412e-27
HJURP	-0.163999	1.38189e-114
CNIH4	-0.16418	1.10359e-18
CYP1B1	-0.164302	2.21996e-15
KIF2C	-0.16433	5.07566e-120
CYC1	-0.164467	3.78197e-20
JPX	-0.16451	6.47298e-27
TSEN34	-0.164562	1.6579e-22
ERH	-0.164623	1.15342e-33
BRD2	-0.164629	8.04862e-26
FADD	-0.164704	7.9651e-32
MTDH	-0.164763	5.4264e-25
GNA13	-0.164864	1.75727e-33
NET1	-0.165099	3.22854e-72
TUSC2	-0.165162	2.92394e-29
CTDSPL	-0.165276	1.71791e-45
ICAM3	-0.165339	1.53897e-28
DAZAP2	-0.165694	1.04258e-25
SPTAN1	-0.165701	2.62627e-33
THAP11	-0.165714	1.73064e-32
PPP2R5E	-0.16579	1.29243e-32
PAICS	-0.165807	1.73409e-29
HAUS8	-0.165808	1.80196e-73
SYCE2	-0.165947	1.87748e-120
FAM32A	-0.165982	9.48367e-27
CHCHD4	-0.166154	4.3395e-37
BCL7B	-0.166301	4.09789e-40
MMS22L	-0.166486	1.26833e-78
AIDA	-0.166664	2.81913e-35
NDUFAF2	-0.16668	1.38945e-30
PDS5B	-0.166721	5.07046e-42
U2AF2	-0.167178	5.91265e-36
PRPF4B	-0.167252	2.71018e-30
JDP2	-0.167382	1.2869e-50
RIF1	-0.168047	2.84473e-52
RPL32	-0.168085	7.01117e-116
NCAPH	-0.168106	1.55057e-124
KMT5A	-0.168117	3.05683e-54
PPT1	-0.168205	1.31431e-26
TIAL1	-0.168327	1.32579e-26
VDAC3	-0.168406	5.69746e-20
GPT2	-0.168579	3.67439e-50
RAD51C	-0.168599	4.47335e-73
HNRNPF	-0.168642	1.97335e-27
TNPO2	-0.168847	1.08502e-47
EIF2AK4	-0.168903	2.57384e-29
FANCD2	-0.169304	1.46822e-112
TMX4	-0.169342	2.83633e-48
PNRC2	-0.169343	1.36752e-19
C1orf131	-0.169349	7.16313e-31
TSPAN5	-0.169561	9.03164e-44
AURKB	-0.169741	2.11631e-118
TXNDC12	-0.169797	3.99733e-33
PSRC1	-0.169905	6.36234e-98
SAFB2	-0.170071	5.79249e-38
NARS	-0.170228	7.68739e-32
PAM16	-0.170255	2.49244e-27
EIF5	-0.170398	2.67961e-15
TMX1	-0.170447	3.63142e-32
IMP4	-0.170476	1.31673e-26
SLFN13	-0.170493	6.68434e-65
ACIN1	-0.170572	1.23053e-38
PSMD3	-0.170593	4.05772e-27
CSNK1A1	-0.17109	8.00315e-29
GGA1	-0.171128	1.76571e-29
MT-ND1	-0.171302	3.92467e-50
ANKRD11	-0.17137	2.47976e-30
RPL22	-0.171618	6.63509e-94
WDR45B	-0.17181	2.22932e-35
RPL30	-0.17228	3.50481e-45
TBCD	-0.172318	8.3685e-40
FAM133B	-0.172344	1.75335e-34
PPP4R2	-0.17254	1.20831e-30
G3BP2	-0.172542	9.97406e-30
WNK1	-0.172865	1.58886e-33
EMC8	-0.173001	1.67877e-38
DBI	-0.173101	2.41833e-29
NAP1L4	-0.173256	8.91353e-32
SNRPA1	-0.173263	2.1124e-28
MEST	-0.173363	3.02568e-31
ADGRL1	-0.173417	2.73389e-38
NSA2	-0.173487	3.25317e-29
BRIX1	-0.17351	4.06534e-38
AP2S1	-0.173513	7.15898e-43
ZDHHC20	-0.173761	4.60414e-40
WDR54	-0.173834	3.25417e-33
NOP58	-0.173886	2.06345e-39
DDAH1	-0.173907	1.57651e-57
RPS15	-0.174059	1.3103e-148
ZNF207	-0.174782	1.94686e-30
DDX54	-0.174803	1.45547e-37
CHEK1	-0.174901	5.94055e-64
AK1	-0.174967	9.16259e-32
NDUFA6	-0.174996	7.61703e-39
SNHG1	-0.175141	1.51935e-58
RPS16	-0.175177	5.10365e-115
ATP5F1D	-0.175283	9.72644e-34
BRCA1	-0.175772	5.35526e-100
CIAO2B	-0.175826	2.35575e-31
PRKAR2A	-0.175969	5.91522e-33
SZRD1	-0.176337	2.55397e-31
CD3EAP	-0.176446	9.49987e-47
RBBP4	-0.176514	1.49811e-32
IVNS1ABP	-0.176623	5.11484e-44
POLD3	-0.176631	1.3036e-47
NDUFB7	-0.176676	6.40141e-55
SDHD	-0.176753	8.11992e-35
SRSF6	-0.176766	1.34997e-32
ISG20L2	-0.176899	1.88905e-37
HOXC8	-0.176995	3.83183e-33
UCK2	-0.177068	2.27252e-51
USP7	-0.177082	7.27858e-40
XPO6	-0.177545	7.09054e-56
KIFC1	-0.17756	9.47724e-130
GPSM2	-0.177657	1.30269e-70
PSIP1	-0.177891	5.61327e-69
CAPRIN1	-0.177894	1.66536e-35
PDCD11	-0.178068	1.47809e-51
RAVER1	-0.178162	4.60281e-61
SNRPC	-0.178427	1.29376e-27
EEF1A2	-0.178466	1.79749e-52
AC091057.6	-0.178546	1.28692e-89
TBC1D10B	-0.178546	1.47545e-37
FAM122B	-0.178611	3.94912e-57
RBBP7	-0.178699	6.84581e-34
HLTF	-0.178805	7.34929e-36
RPS10	-0.178833	4.32075e-103
RPS25	-0.178967	5.59442e-112
THAP12	-0.179304	1.45006e-44
DLEU1	-0.179471	3.26784e-34
RERE	-0.179515	6.60595e-34
ARIH2	-0.17974	2.58321e-37
CBFB	-0.179912	1.69211e-48
SGO2	-0.179979	2.55356e-88
CENPK	-0.180141	4.51831e-116
HNRNPDL	-0.180198	4.04873e-26
MFF	-0.180235	4.62643e-34
NDUFB9	-0.180507	1.27778e-25
RAB5IF	-0.180962	1.7487e-38
CDV3	-0.181154	4.23921e-41
VBP1	-0.181155	9.1064e-25
CHRAC1	-0.181265	5.65117e-48
ZMYND19	-0.181338	9.06762e-49
YAF2	-0.181592	5.19192e-36
ATAD5	-0.181726	1.98433e-104
MCM8	-0.181769	2.90013e-84
EBPL	-0.181836	2.60071e-28
TIMM8B	-0.182362	4.12056e-45
MIR924HG	-0.182661	3.78002e-112
RBM27	-0.182808	1.94135e-34
ABHD12	-0.182967	1.07771e-46
SNAPC5	-0.183456	1.82573e-36
TNNT1	-0.183479	1.10236e-17
NCBP2AS2	-0.18361	1.40754e-32
RFC5	-0.183633	3.18373e-94
HNRNPA1	-0.183653	7.57084e-18
IMPDH1	-0.183832	1.0932e-40
GRWD1	-0.183912	6.74552e-49
HIST1H3G	-0.184003	8.47421e-66
GTF3C6	-0.184279	7.74086e-43
FOSB	-0.184524	9.28567e-20
IGFBP3	-0.184628	2.29274e-12
NSMF	-0.185115	4.17603e-47
LRRC45	-0.1855	2.83602e-40
[truncated: 899 more rows]
