# Supplementary material for: Blocking Tryptophan Catabolism Reduces Triple-Negative Breast Cancer Invasive Capacity
Source: Cancer Res Commun. 2024 Oct 16;4(10):2699–713. doi: 10.1158/2767-9764.CRC-24-0272 (PMC11484926; doi:10.1158/2767-9764.CRC-24-0272)
Supplement: Supplementary Table S4 — Significant GSEA of Bulk RNA-seq for BT549 (under suspension condition) treated with AT-0174 vs. Vehicle [file crc-24-0272_supplementary_table_s4_suppst4.xlsx]

## Sheet: fGSEA_results
Supplementary Table S4. GSEA of Bulk RNA-seq for BT549 (under suspension condition) treated with AT-0174 vs. Vehicle
GSEA Hallmark pathway	padj	ES	NES
HALLMARK_MTORC1_SIGNALING	0.0282566	0.464764	1.69859
HALLMARK_HYPOXIA	0.0898017	-0.429211	-1.4734
HALLMARK_EPITHELIAL_MESENCHYMAL_TRANSITION	0.078703	-0.438657	-1.51316
HALLMARK_TNFA_SIGNALING_VIA_NFKB	0.0517117	-0.46451	-1.60061
HALLMARK_INTERFERON_ALPHA_RESPONSE	0.078703	-0.510236	-1.60692
HALLMARK_KRAS_SIGNALING_DN	0.078703	-0.515314	-1.6171

## Sheet: Parameters
Parameter	Value
Project	Richer_AT0174_TDO2_RNASeq_Oct2023_data
Exp group	BT549_Treated_AT0174
Control group	BT549_Treated_Veh
Gene sets species	Human
Gene set collections	H
Permutations	10000
Date	2024-04-23 17:38:11
