# Supplementary material for: Blocking Tryptophan Catabolism Reduces Triple-Negative Breast Cancer Invasive Capacity
Source: Cancer Res Commun. 2024 Oct 16;4(10):2699–713. doi: 10.1158/2767-9764.CRC-24-0272 (PMC11484926; doi:10.1158/2767-9764.CRC-24-0272)
Supplement: Supplementary Table S5 — Differential gene expression list of Bulk RNA-seq for BT549 (under suspension condition) treated with AT-0174 vs. Vehicle [file crc-24-0272_supplementary_table_s5_suppst5.xlsx]

## Sheet: Comparison
Supplementary Table S5. Differential gene expression list of Bulk RNA-seq for BT549 (under suspension condition) treated with AT-0174 vs. Vehicle
Gene Name	log2FC	AveExpr	adj.P.Val
ENSG00000267303	-5.42485	-1.48146	0.72295
ENSG00000258465	-2.96131	0.264292	0.308867
ENSG00000259132	-2.74835	0.421811	0.550536
ENSG00000282278	-2.66283	-3.18495	0.699455
ENSG00000273217	-2.65592	-1.43865	0.838029
ARHGAP22	-2.63791	0.28974	0.0830817
ENSG00000284057	-2.58392	-0.673263	0.567083
UCN2	-2.46775	-2.64576	0.142402
ENSG00000260537	-2.43418	-3.14522	0.847393
ERG	-2.38503	-3.05374	0.301172
ENSG00000261534	-2.38093	-2.39476	0.82351
FAM187A	-2.20283	0.335302	0.261659
ENSG00000261061	-2.15265	-0.876987	0.872298
TBC1D3G	-2.02165	-0.291751	0.578075
CARD6	-1.84251	-2.64334	0.510162
MT1E	-1.82362	1.53824	4.58636e-05
ARHGEF34P	-1.722	-3.87691	0.561276
CACNB4	-1.66829	-0.459895	0.00358014
CNOT6LP1	-1.59242	-3.26096	0.518813
HSPE1-MOB4	-1.58513	0.324243	0.598789
PDE2A	-1.57857	-3.22593	0.719004
KLF8	-1.5754	-3.71527	0.529722
ENSG00000212978	-1.56054	-4.16221	0.469557
KIAA0040	-1.50257	-3.49728	0.483874
TMEM154	-1.473	-1.90439	0.415324
S100A16	-1.46584	-2.41025	0.443491
LEF1	-1.39873	-2.73023	0.560844
NCR1	-1.39873	-2.8491	0.603048
LRRC15	-1.39329	-1.27682	9.40823e-05
EDA	-1.38651	-3.5608	0.648258
SHC3	-1.38651	-2.76785	0.673366
GABRA3	-1.38225	0.907338	0.12656
HRAT92	-1.37592	-3.64796	0.337044
KRT5	-1.3467	-0.00326666	0.172986
CRACR2A	-1.33456	-4.31724	0.576428
U2AF1L5	-1.33221	1.66864	0.356874
CDH8	-1.32992	-4.29744	0.582718
ARHGEF35	-1.29334	-3.97327	0.646946
NFIA	-1.26083	-1.72539	0.598789
DGCR6	-1.25819	-2.0535	0.701728
MT1X	-1.25388	4.29277	9.63073e-06
HEPH	-1.24191	-2.56725	0.589789
MGLL	-1.24119	-0.616871	0.483874
ARHGEF35-AS1	-1.19812	-3.49277	0.697931
FGD4	-1.17461	-2.21127	0.527574
CALCA	-1.17126	-1.83895	0.224173
SERF1A	-1.16941	3.66324	0.220746
ENSG00000243960	-1.16874	-1.92365	0.931654
CCDC113	-1.16719	-0.709974	0.222586
PDE3B	-1.1628	-1.97374	0.616192
TGFA	-1.15308	-3.78521	0.616553
BNC1	-1.15308	-3.29247	0.730917
TRIM58	-1.15308	-3.07416	0.652004
LINC02154	-1.13961	-0.716388	0.518813
EBF3	-1.11459	-1.91163	0.58544
HMOX1	-1.10988	8.73454	1.92997e-07
ANXA8L1	-1.10887	-1.26628	0.436119
FRMD3	-1.09789	-2.57948	0.578075
DCN	-1.03873	-0.312319	0.244626
PARP11	-1.03222	-4.49452	0.611412
SNX10	-1.03222	-2.33966	0.729019
GABRG2	-1.03222	-4.05714	0.745231
KRT81	-1.02645	-0.996847	0.353972
FEZ1	-1.0232	-0.870468	0.434783
DUSP2	-1.01055	0.297563	0.0660308
ENSG00000285283	-1.00975	1.86786	0.671552
ABCA6	-1.00038	-1.1949	0.656118
LRRK2	-0.98409	-4.08974	0.785463
PAGE5	-0.979042	-4.11262	0.692218
ENSG00000276980	-0.974274	-1.0571	0.517039
SORBS1	-0.956996	-0.497076	0.398069
ENSG00000257622	-0.945422	-1.97798	0.617775
SPECC1L-ADORA2A	-0.943296	-2.22112	0.931633
ZNF8-ERVK3-1	-0.928594	1.00363	0.113632
FAXC	-0.922509	-0.657853	0.181478
BTNL9	-0.902251	1.49278	0.0105471
EGFLAM	-0.875621	-2.60567	0.755588
ENSG00000223812	-0.873622	-3.34106	0.76796
HSPB8	-0.870411	-3.63762	0.776139
PAGE2	-0.870411	-4.61626	0.670829
MIR205HG	-0.870411	-4.01064	0.697931
L3MBTL4	-0.870411	-4.11668	0.697931
LINC00648	-0.870411	-4.49355	0.712028
NUDT16L2P	-0.870411	-4.50845	0.722465
FCAR	-0.870411	-1.41244	0.771448
LINC01287	-0.870411	-2.86546	0.723383
ATP1A2	-0.870411	-3.91637	0.790741
ENSG00000287542	-0.869157	-0.187268	0.694888
SLC44A5	-0.866043	-2.26959	0.581181
SPOCD1	-0.858411	-0.187305	0.406098
ENSG00000275496	-0.849576	-3.78386	0.914084
LRRC37A	-0.847629	0.40465	0.289585
RXFP1	-0.838463	-0.120105	0.588232
IGF2	-0.829715	0.459781	0.177681
SETD9	-0.817321	-0.214083	0.527574
ENSG00000254979	-0.816353	-0.145133	0.697931
SOX7	-0.813758	2.71026	0.30417
ARHGEF4	-0.805671	-0.313799	0.492028
MYPN	-0.804353	2.62544	0.360571
ST6GALNAC2	-0.80347	-1.78398	0.393353
CDH18	-0.797413	0.575392	0.501357
PCSK6	-0.790624	-3.19062	0.765538
USP32P2	-0.784854	-2.06601	0.880667
ENSG00000285816	-0.783355	2.79723	0.515356
IFFO1	-0.780657	-2.26952	0.810557
STAC2	-0.780094	-0.441648	0.731278
HLA-DRB1	-0.771855	-3.6011	0.748764
SLC30A1	-0.770585	4.47769	0.00536274
VIPR1	-0.768102	-1.58864	0.475329
VSTM2L	-0.768057	3.65533	0.0105471
NECTIN3-AS1	-0.767218	-1.13165	0.636886
SAA2	-0.757725	-2.72569	0.748764
INKA1	-0.740611	0.211866	0.168021
CFAP58	-0.740166	0.412298	0.169564
ACTL8	-0.736477	0.132383	0.397453
EDN2	-0.725849	-2.97414	0.850001
GPR63	-0.720299	-2.19249	0.824337
ELFN1-AS1	-0.719189	-1.84419	0.703306
MYO1D	-0.716055	-1.80822	0.772108
SLC35F3	-0.710906	0.105856	0.63644
DNM3	-0.708957	1.15551	0.102655
NRARP	-0.702202	0.953603	0.350998
RTN1	-0.701353	-1.13606	0.691557
MGAM	-0.69867	-1.009	0.697931
MAMSTR	-0.6963	0.014972	0.213026
GOLGA8O	-0.694786	-1.95544	0.537776
PPP1R14C	-0.692326	-2.04308	0.694136
SP6	-0.692143	0.378815	0.0898775
LIMS4	-0.677981	-1.33767	0.81797
DNAJC22	-0.675378	1.09702	0.123405
LIPE-AS1	-0.67353	0.195222	0.291512
NEK10	-0.667913	0.309673	0.237987
ENSG00000276850	-0.662559	-1.97375	0.885424
PARM1	-0.662512	-1.09142	0.310102
CADPS2	-0.659925	-2.08045	0.590017
ENSG00000224271	-0.658798	-1.40018	0.802179
LMO2	-0.654962	-1.48292	0.738952
SLC2A9	-0.651036	-1.2849	0.781996
DTX4	-0.650218	-0.186689	0.310217
ENSG00000261786	-0.649434	3.29581	0.0253129
CPA4	-0.648512	1.20865	0.515821
CENPS-CORT	-0.644218	0.732701	0.678415
ARPC4-TTLL3	-0.639446	1.98711	0.0462085
ENSG00000255439	-0.63173	-0.361027	0.785314
POU6F2	-0.624756	-4.32351	0.845507
TLR4	-0.624756	-3.85206	0.840032
ALDH1L1	-0.624756	-2.66226	0.849408
SLC16A7	-0.624756	-3.49394	0.85838
ABCA8	-0.624756	-3.32088	0.859332
LINC00163	-0.624756	-4.67995	0.880857
ENSG00000253377	-0.624756	-3.9252	0.803072
CASP4LP	-0.624756	-4.65544	0.805878
TAS1R1	-0.624756	-3.09398	0.860272
ENSG00000273233	-0.624756	-3.38871	0.901342
SCNN1G	-0.624756	-4.01106	0.904499
ENSG00000238035	-0.623241	1.28166	0.214351
ENSG00000247199	-0.622043	-1.84214	0.803286
ANKLE1	-0.619376	1.95714	0.0843583
ATP9B	-0.615456	-2.1917	0.866141
EPHB6	-0.614503	-0.655813	0.586392
SCNN1A	-0.613581	-0.965524	0.363527
CRABP2	-0.613509	2.53203	2.46033e-06
ENSG00000246090	-0.612917	-0.00387839	0.503595
LGI2	-0.603481	0.199354	0.17933
FBLN5	-0.598436	-0.131507	0.742703
POU3F3	-0.596496	-2.4361	0.843138
KCTD14	-0.596353	-0.679336	0.400839
FAM107A	-0.594018	-1.86355	0.558932
SMIM11A	-0.587404	3.21209	0.68922
H2BC9	-0.586182	0.69285	0.195344
ZFAND4	-0.584214	-0.207773	0.598789
TMEM229B	-0.582873	-1.88668	0.726248
C6orf132	-0.582495	-0.150588	0.121394
SEMA3A	-0.576808	0.963484	0.218806
CD74	-0.572211	0.611561	0.00241394
ENSG00000285976	-0.570214	1.13391	0.805878
ENSG00000285953	-0.562323	-0.816145	0.960809
ENSG00000284874	-0.559982	1.64023	0.795066
HLA-DRA	-0.557006	-2.62536	0.842479
ENSG00000287672	-0.556017	-0.0837646	0.59489
BAIAP3	-0.555596	0.0322623	0.30045
PLA2G4B	-0.554793	0.51997	0.667335
PPM1F-AS1	-0.548841	0.598669	0.371045
PARTICL	-0.545544	0.290366	0.347432
KRT15	-0.545431	1.49403	0.0198168
SH3TC1	-0.544782	-3.34597	0.84395
CYFIP2	-0.544465	1.13503	0.741119
MMP19	-0.543843	-1.55384	0.880039
METTL7A	-0.542837	0.330004	0.341615
ISM1	-0.542761	0.168942	0.077187
ENSG00000288640	-0.541958	0.981026	0.534689
ST3GAL5	-0.538898	0.395929	0.475317
TERT	-0.538672	0.318126	0.539791
ENSG00000267102	-0.537543	0.306638	0.461611
SERTAD4-AS1	-0.537232	0.533565	0.526518
FOXF2	-0.536748	1.54978	0.697931
UBE2SP1	-0.535523	0.0372843	0.588232
KANK4	-0.53512	-0.69346	0.26301
ENSG00000270055	-0.53434	0.952358	0.410472
TRPC4	-0.531001	2.08017	0.320625
GRM2	-0.530955	-0.521599	0.237987
LINC00869	-0.530877	-1.74592	0.828505
ENSG00000285641	-0.530484	2.42515	0.190943
ENSG00000288473	-0.530177	2.10529	0.0813641
SYNJ2BP-COX16	-0.529566	-0.547107	0.874841
ATP6V1B1	-0.525968	-0.286721	0.740409
ZDHHC15	-0.523105	-2.08833	0.793433
HTD2	-0.522856	2.415	0.437963
MT2A	-0.521787	7.36623	0.00103856
JMJD7	-0.516236	1.23672	0.741956
BZW1-AS1	-0.516111	-4.05084	0.890155
ISY1-RAB43	-0.514689	4.55492	0.180185
PLAAT4	-0.510354	-0.554278	0.0300225
CPAMD8	-0.509612	-0.317384	0.518813
LAPTM5	-0.509349	-2.54896	0.944086
NALCN	-0.507687	2.07442	0.208499
WIPF1	-0.505704	0.0263318	0.410779
FIBIN	-0.503978	-0.310162	0.606145
CIDEC	-0.503899	-4.35661	0.866641
F2RL2	-0.503899	-2.83416	0.877026
CD33	-0.503899	-2.47879	0.894297
LFNG	-0.503395	-0.0142321	0.795066
CCND2	-0.503159	-1.92038	0.883949
ENSG00000271793	-0.500669	1.32533	0.509287
COL24A1	-0.499426	0.472919	0.240588
TSPAN15	-0.498946	0.850565	0.0373089
DEF6	-0.497436	-0.747305	0.697931
MIR29B2CHG	-0.496857	0.0963742	0.718138
VAX2	-0.495958	-0.113348	0.650439
GPRC5B	-0.495557	0.041207	0.490955
BGN	-0.494833	1.55738	9.09572e-05
NDP	-0.493786	-1.38126	0.146052
SLC25A53	-0.492989	1.43975	0.0253129
S100A9	-0.490027	-1.19338	0.653754
SULF1	-0.488863	-0.123522	0.359918
NAAA	-0.487402	0.694658	0.231127
RERG	-0.486397	-1.42299	0.101385
TG	-0.485995	-1.38522	0.776466
ENSG00000230699	-0.485629	1.75323	0.017187
CGNL1	-0.485081	0.0936159	0.741359
ELF3	-0.482977	-0.225117	0.0850458
TMED2-DT	-0.48199	0.267057	0.398069
UBAC2-AS1	-0.481878	0.128538	0.45415
NTNG1	-0.481683	-2.68566	0.14059
DPYSL3	-0.481581	0.380881	0.294244
RRAGD	-0.480417	-0.0481132	0.0291532
SULT1A3	-0.479093	0.613776	0.349211
C4A	-0.478455	0.961209	0.108149
CD7	-0.477818	1.09166	0.00516486
TNFAIP8L3	-0.476914	0.197888	0.416843
EDN1	-0.475392	2.35127	0.4705
ENSG00000093100	-0.472293	0.998719	0.670829
PKNOX2	-0.471462	-0.890711	0.778814
MZF1-AS1	-0.47084	0.258186	0.347432
ACE	-0.470511	-0.586353	0.00175093
H19	-0.469828	-0.906805	0.804023
EFHD1	-0.469521	0.284162	0.162833
CBWD3	-0.469067	4.25509	0.346003
ENSG00000285304	-0.469056	1.43522	0.530693
HMGN1P38	-0.468204	0.516049	0.376306
WNT7B	-0.468149	0.764478	0.6326
ENTPD2	-0.468041	1.33434	0.00141174
FRRS1L	-0.467154	-0.728663	0.164375
GUCY1A1	-0.464268	-0.527402	0.0396769
LAMA1	-0.462947	-3.60338	0.902709
HELLPAR	-0.46281	0.549031	0.537776
INAVA	-0.462207	0.857146	0.230817
MOB3B	-0.46184	-0.243249	0.59868
APCDD1	-0.461702	-2.93757	0.784224
GASAL1	-0.45911	0.0707016	0.434783
PARD6G-AS1	-0.457328	0.234888	0.410779
GSTO2	-0.454193	0.106626	0.393391
S100A1	-0.454006	-1.31055	0.0607964
ENSG00000257921	-0.453933	0.232154	0.697587
STX11	-0.452009	1.06436	0.209111
NTNG2	-0.450915	-0.333363	0.629081
LINC01234	-0.450381	-1.70327	0.905064
EIF4HP1	-0.449838	0.5908	0.296437
ELMO3	-0.44947	0.554585	0.558932
MTARC2	-0.449228	-0.531587	0.76796
WHAMMP3	-0.448304	-3.32487	0.91408
ST3GAL6	-0.447577	-1.10474	0.811638
SERBP1P6	-0.447288	-0.0240222	0.518813
TRPV4	-0.447274	-0.311093	0.723383
RGS9	-0.444485	0.330263	0.459917
TOR4A	-0.443781	2.39184	0.107375
TBX2	-0.443485	2.53427	0.707711
KCNB1	-0.443366	3.01918	0.170421
GJA3	-0.441813	0.370958	0.530113
ENSG00000255468	-0.440953	0.0324876	0.263966
OSR2	-0.440185	3.43365	0.00407059
MXRA8	-0.438151	-0.753245	0.230817
C4orf19	-0.434882	-1.71747	0.805363
CCDC184	-0.434865	-0.109257	0.52795
TUBB2B	-0.434794	2.87768	0.042332
ENSG00000270149	-0.433891	0.0449205	0.65044
KIAA1755	-0.433707	-0.293913	0.109989
CAPN10-DT	-0.431938	0.581676	0.485219
CACNA2D3	-0.43141	-0.269598	0.770968
NR4A3	-0.430479	1.80919	0.000668412
C11orf87	-0.430221	-0.247938	0.309644
OXCT2	-0.429873	0.283574	0.741635
CCDC162P	-0.427112	-3.24975	0.898222
ENSG00000215302	-0.426999	-0.0111988	0.615136
ENSG00000270012	-0.425654	0.541317	0.363417
NAIPP2	-0.42559	1.16205	0.377417
CLHC1	-0.425118	-0.34709	0.608016
PDGFD	-0.42496	0.736043	0.0819317
ENSG00000287126	-0.424587	1.28149	0.124935
ENSG00000251143	-0.423648	0.46451	0.449437
ENSG00000216775	-0.422795	3.50444	0.0182234
AFAP1L1	-0.421772	3.5219	0.152408
KRT17	-0.420934	-0.530899	0.569779
TGM2	-0.419959	6.03028	0.0105471
CCDC69	-0.419467	0.663225	0.74725
GRIA1	-0.418937	-1.16935	0.866819
CRIP1	-0.418296	3.24537	0.0118877
IL6R	-0.415856	3.02884	0.183158
CXCL12	-0.413562	-1.87825	0.810287
ENSG00000284428	-0.412592	-0.368348	0.501357
PEDS1-UBE2V1	-0.410424	2.1935	0.827568
TLL1	-0.409995	-1.08457	0.409994
GGT5	-0.409137	-0.383714	0.404538
AFAP1L2	-0.408891	2.0451	0.11193
ZNF578	-0.408101	-0.276111	0.203944
USP43	-0.407651	0.784156	0.320625
ZNF295-AS1	-0.40692	0.486562	0.603155
C2orf49-DT	-0.40591	0.984107	0.566068
MIR34AHG	-0.405904	-0.780125	0.218125
PLAAT3	-0.405107	1.02267	0.462651
NPL	-0.404055	0.479355	0.695499
APOBEC3G	-0.402184	-0.948738	0.296799
ZNF492	-0.401039	-0.411258	0.566068
DUXAP8	-0.400291	2.34397	0.7459
MCC	-0.400057	2.95848	0.40206
CEROX1	-0.400016	-0.907316	0.525491
SLC14A1	-0.399768	-0.323392	0.162042
HOXA1	-0.399708	0.281776	0.754747
ITPKB	-0.399316	1.94506	0.13066
DGKZP1	-0.398902	-0.0100223	0.68272
SCAND2P	-0.397213	2.18131	0.0208767
LPP-AS2	-0.396205	1.3471	0.283981
TDO2	-0.396115	2.12755	0.0025534
FOS	-0.39547	2.11243	0.116119
HBEGF	-0.394762	2.26977	0.410779
CNTF	-0.394316	0.408975	0.60874
OASL	-0.393561	2.61464	0.17933
JPH1	-0.392557	0.318495	0.288924
UBE2Q2P1	-0.392104	-0.100929	0.627287
PMS2P4	-0.390189	0.0455709	0.577798
DERPC	-0.389816	3.33897	0.537587
ACVR2B-AS1	-0.389549	-0.134851	0.598566
CYP1A1	-0.387152	-0.370786	0.889147
SPTLC3	-0.385857	1.76097	0.160591
SUSD2	-0.385384	2.33037	0.0686626
COL21A1	-0.384734	-0.829804	0.0373089
ENSG00000283515	-0.38455	2.00321	0.610755
ENSG00000260285	-0.38368	0.610709	0.382918
SYT7	-0.383649	0.258297	0.910343
ENSG00000260641	-0.383422	-0.023003	0.142857
MSLN	-0.381076	1.27954	0.191012
AMIGO3	-0.38081	0.361072	0.7459
LINC00623	-0.380802	0.316959	0.741951
MAPK8IP2	-0.380719	2.12774	0.0084652
CACNB2	-0.379931	-2.10932	0.320088
RBM14-RBM4	-0.379394	1.50331	0.723383
KLHL3	-0.379152	-1.98116	0.793573
NSG1	-0.379101	-3.27911	0.914278
B3GALNT1	-0.378767	2.3225	0.010699
ZNF296	-0.377983	2.23575	0.352586
SPTBN2	-0.376713	2.9625	0.231797
MANEAL	-0.376602	3.00782	0.519526
KIRREL3	-0.376467	0.853877	0.397453
ZDHHC11	-0.376308	0.7024	0.550314
ENSG00000259316	-0.375858	3.50074	0.0845544
CD24	-0.375487	6.67178	0.00810436
BATF3	-0.375161	0.698969	0.346102
ENSG00000248719	-0.374938	-0.795464	0.670829
CCNO	-0.374251	0.78711	0.66404
ANKRD36BP2	-0.374222	0.144992	0.177844
JHY	-0.370457	-0.725968	0.817905
RNF208	-0.370222	1.92233	0.0373089
ENSG00000272512	-0.369377	1.01032	0.209111
SLC22A4	-0.368778	0.399506	0.62631
ARHGEF26	-0.368252	2.2013	0.241159
KCNMB3	-0.367785	0.551439	0.506371
PODXL	-0.367155	4.12113	0.337133
ST20-MTHFS	-0.366996	1.96578	0.612785
NPAS2	-0.366493	-2.45326	0.933054
ENSG00000253882	-0.36606	0.716884	0.49251
HOXA13	-0.366009	0.144503	0.707481
TES	-0.365489	2.21251	0.239352
TCAF2	-0.365316	0.666169	0.618038
LINC01521	-0.365193	0.0792093	0.561371
ENSG00000286989	-0.364881	-0.172458	0.518813
MAP4K3-DT	-0.364625	0.776115	0.652004
FOSB	-0.364025	2.0055	0.192339
ENSG00000287185	-0.363885	0.480364	0.347432
SAMD5	-0.363744	2.46876	0.329304
FABP3	-0.363723	-2.12462	0.142718
CNR1	-0.362938	-1.20879	0.757071
BMP7	-0.362835	1.75003	0.289585
MTURN	-0.361952	4.69284	0.00207667
ST6GAL1	-0.361838	2.57032	0.0843583
DCHS1	-0.361282	-0.0892646	0.42774
TTPA	-0.36102	-1.23014	0.685297
KCNC3	-0.359421	-0.74665	0.338466
TRAM1L1	-0.359173	0.151065	0.68157
C10orf95-AS1	-0.358213	1.82872	0.170421
ENSG00000285106	-0.357791	0.944754	0.591656
ELANE	-0.357626	-0.599865	0.121538
TBC1D9	-0.357437	3.19153	0.301172
AQP3	-0.357413	-0.00361914	0.670722
SYN2	-0.355909	-0.742508	0.796577
SSR4P1	-0.35581	0.0190177	0.582718
DOCK2	-0.355061	0.76394	0.619705
ADD3	-0.354912	0.806336	0.813592
PLXNA2	-0.354275	2.26664	0.0837379
FOXL2	-0.35376	0.493305	0.410779
TCF7	-0.353102	3.70823	0.0253129
HS3ST1	-0.352358	0.198642	0.289585
ZNF385C	-0.351813	-2.01696	0.244626
CGN	-0.351566	1.52668	0.0850458
BCL2L2-PABPN1	-0.351103	3.55103	0.301172
DISC1	-0.350968	1.03387	0.294486
ADGRA2	-0.350216	2.86742	0.0837379
BTBD11	-0.350083	-0.28234	0.712028
LIN7A	-0.349923	-1.54526	0.539806
EGR3	-0.34934	0.814446	0.398069
ENSG00000273151	-0.348298	-0.908677	0.546576
PHLDA2	-0.34829	3.78126	0.0843583
ENSG00000281571	-0.348183	-0.402051	0.750612
SSC5D	-0.347982	1.46692	0.129288
ZMYND10	-0.347461	1.54968	0.195544
CCN1	-0.347154	8.34818	0.000844765
ADIRF	-0.347004	0.350491	0.180185
NFATC2	-0.346194	2.65472	0.111847
SERTAD4	-0.345316	3.1748	0.237987
TPM1	-0.34517	7.48051	1.4264e-05
SLC16A6	-0.344445	2.05877	0.492028
LINC01106	-0.343246	1.81538	0.406769
TFR2	-0.343179	0.259485	0.0603466
ID2-AS1	-0.342875	0.91247	0.507897
P2RX6	-0.342165	0.399305	0.269036
CARMN	-0.34209	-4.16664	0.920303
SLCO2A1	-0.341724	2.3612	0.204965
ENSG00000176593	-0.341488	1.57362	0.199394
CCN3	-0.341442	4.68777	0.168021
ZNF528-AS1	-0.341379	0.332089	0.410472
IFITM10	-0.341334	-0.175804	0.574495
RNF139-AS1	-0.340842	0.928269	0.485581
MIR1915HG	-0.34044	2.4394	0.427237
TARS3	-0.339109	1.96793	0.32226
ZNF195	-0.338215	3.22454	0.0898775
HMGN3-AS1	-0.337928	0.345632	0.593512
CITED2	-0.337901	7.8977	0.00460177
ZCCHC18	-0.337898	-0.0295205	0.661987
CNFN	-0.337623	-0.0785174	0.667384
PPP3CB-AS1	-0.337581	1.0155	0.519526
CDK18	-0.337536	1.21268	0.596594
ENSG00000255508	-0.336711	3.46427	0.115747
LINC00842	-0.336266	0.158452	0.692263
ITGA9-AS1	-0.336174	-0.2098	0.673292
ARRB1	-0.336101	0.840721	0.670807
NME1-NME2	-0.335615	2.03773	0.612785
ENSG00000260342	-0.335518	-0.651543	0.91774
ABCG1	-0.335187	-3.12333	0.933054
ZNF469	-0.334538	4.61474	0.0830817
SLC37A2	-0.334269	1.79759	0.643488
DEPP1	-0.333873	4.82471	0.0373329
HOXC4	-0.333829	2.32306	0.270213
FAM156A	-0.333807	4.63799	0.548857
YPEL1	-0.333285	1.61021	0.0057832
FHDC1	-0.333275	1.28496	0.363739
RFLNA	-0.3332	2.85185	0.0540578
PSTK	-0.333147	1.15447	0.512489
TEN1-CDK3	-0.333112	2.12371	0.751734
SRGAP3	-0.333057	1.53952	0.161096
ADAMTSL5	-0.332819	1.86916	0.365425
CA4	-0.332742	0.697685	0.0536392
ASDURF	-0.33226	2.72934	0.616553
ENSG00000237950	-0.3315	1.03743	0.502109
MXRA5Y	-0.331307	-1.42352	0.368466
DYNLT2	-0.330987	0.856506	0.590017
TNFAIP2	-0.330157	3.38843	0.309445
VDAC1P1	-0.330147	0.0473443	0.708883
FLI1	-0.329906	-0.48791	0.667254
FUOM	-0.329743	2.23384	0.254365
FST	-0.329199	0.801418	0.190639
TLE3	-0.328706	4.5441	0.0105471
ZNF724	-0.328649	1.10135	0.54909
PXYLP1	-0.328172	3.71067	0.122854
WNK2	-0.327366	-0.653245	0.699455
HLA-L	-0.327217	0.225043	0.610421
ENSG00000259943	-0.327123	1.24952	0.4705
SYTL3	-0.325743	0.589965	0.568309
EPHB2	-0.325694	4.09776	0.452517
ZNF853	-0.325315	0.394011	0.154893
ANKRD44	-0.325054	2.30676	0.443404
SVIP	-0.324123	1.35116	0.773844
HERC6	-0.324085	2.03107	0.219797
DMTN	-0.32408	2.08858	0.129196
PDE3A	-0.32384	-0.550493	0.0843583
KPTN	-0.323811	3.00041	0.129278
ARAP3	-0.323377	2.23272	0.382344
RBP1	-0.323079	-2.47638	0.368466
ENSG00000232611	-0.321863	0.851496	0.517268
AP1M2	-0.321475	1.46312	0.762184
ENSG00000286619	-0.320949	1.63955	0.476848
TMC5	-0.320642	0.732771	0.493897
BOC	-0.320388	3.20422	0.0205688
MCAM	-0.319976	4.7385	0.0343606
ZNF628	-0.319947	3.8393	0.113371
KCNJ12	-0.319296	0.350592	0.286336
MGAT5B	-0.31874	3.04817	0.15384
MAP3K8	-0.318356	1.92668	0.232863
PRR5	-0.317679	1.90612	0.425257
OSR1	-0.317464	1.09967	0.361426
ENSG00000280206	-0.316649	2.18742	0.411891
SRP14-AS1	-0.316518	0.894775	0.516117
STEAP1	-0.316343	1.72279	0.824337
NLGN1	-0.315711	0.56855	0.231797
POM121L9P	-0.315406	-1.29288	0.558932
IL18R1	-0.315302	1.15725	0.780199
ENSG00000259891	-0.314603	0.369211	0.555996
ENSG00000273015	-0.314504	2.38057	0.347432
LINC02593	-0.314295	2.0069	0.0613463
HR	-0.314246	3.26795	0.0291532
ENSG00000286177	-0.313786	0.767879	0.619741
COL9A2	-0.31317	1.97868	0.0105471
LPAR2	-0.312977	2.38101	0.119869
INA	-0.312915	2.4944	0.0304389
CLYBL	-0.312788	2.10666	0.238635
HK1	-0.312716	8.34802	0.0105471
ENSG00000227081	-0.310986	0.861544	0.515821
PLEKHH1	-0.310916	-0.350302	0.855604
AHCTF1P1	-0.310744	0.928558	0.460692
SEMA3B	-0.310599	0.905588	0.261654
ADSS1	-0.310444	1.10044	0.803538
ENSG00000262049	-0.310118	1.31462	0.600969
TNFRSF25	-0.310087	2.79669	0.121157
EPHA3	-0.30991	0.241514	0.368466
GPR37	-0.309447	-0.0419427	0.0836095
ADRB2	-0.309415	2.30005	0.460429
BLACAT1	-0.309234	1.08271	0.0574646
MMP28	-0.309092	-1.36183	0.410472
AMH	-0.308991	3.02727	0.469557
TIGAR	-0.308617	2.82327	0.355681
TMEM200A	-0.30818	-1.71258	0.301172
PP7080	-0.308074	3.50174	0.17933
ENSG00000284969	-0.307772	0.624391	0.734032
PSIP1P1	-0.307237	-0.0661249	0.667091
CALHM2	-0.306711	1.22287	0.597388
CDKL1	-0.306627	1.95882	0.328001
HLA-DOB	-0.306428	0.320971	0.536916
TCF15	-0.305739	-1.15477	0.841386
EEF1DP5	-0.305472	0.345813	0.534689
PMEPA1	-0.304443	4.35484	0.0387004
CSPG4	-0.303994	5.69071	0.0486926
JUP	-0.30394	5.45823	0.0033891
PRKACB-DT	-0.303546	0.124811	0.732585
PMP22	-0.303011	6.43474	0.0025534
EEF1A2	-0.30278	6.91119	0.0253129
HOXC12	-0.301941	1.47591	0.0205884
NT5M	-0.299744	0.956768	0.4669
SCARA3	-0.299047	6.2897	0.0130608
LIMS2	-0.298929	0.0572894	0.129196
KCNG3	-0.298743	-0.829286	0.68371
CORO2A	-0.297202	1.50982	0.550367
PLEKHG5	-0.297062	4.22369	0.0495229
SAMD12	-0.297035	1.15733	0.569779
ARNT2	-0.296625	1.32592	0.723939
SEC14L5	-0.295681	-2.23426	0.755951
CROCCP3	-0.295655	1.17382	0.562658
ENSG00000231187	-0.295226	-0.347847	0.634138
ADGRL3	-0.295061	1.37823	0.437963
PAXIP1-DT	-0.295039	2.36125	0.269036
NCALD	-0.295007	1.57772	0.000647041
ZNF708	-0.294726	1.52103	0.550314
ABTB2	-0.294663	4.42076	0.146052
PLK2	-0.294255	7.48153	0.0025534
PNMA2	-0.294195	2.79101	0.0109346
PALMD	-0.293865	0.972107	0.658738
ENSG00000285565	-0.29362	5.098	0.522674
DSP	-0.293366	4.64949	0.0786906
LINC01311	-0.293154	0.501787	0.737428
RILP	-0.292837	1.65675	0.424987
MARS2	-0.292667	2.80006	0.582718
CCNT2-AS1	-0.292598	0.246144	0.763919
NOL4L	-0.292166	2.67238	0.251391
PCTP	-0.292154	2.64959	0.410779
NOS1AP	-0.29213	1.27206	0.530693
FHL2	-0.291958	4.29031	0.127052
SP9	-0.291945	-0.80743	0.474266
SSTR2	-0.291933	-1.12512	0.803538
LRRC37A3	-0.291772	0.389029	0.635082
AADAT	-0.29131	0.724074	0.811638
ENSG00000227627	-0.29124	0.105605	0.674753
BMF	-0.290219	3.56478	0.0687746
ENSG00000180015	-0.289784	0.17393	0.699455
COL17A1	-0.289109	1.52666	0.665695
LINC01138	-0.288828	0.183734	0.84395
TMEM51	-0.288547	3.10113	0.358901
LLGL2	-0.288539	1.05598	0.537776
SPTBN4	-0.288387	-0.0507279	0.500401
ADAMTS14	-0.28837	1.03952	0.397453
BCKDHB	-0.28829	4.14325	0.0049474
IDO1	-0.28813	-1.49708	0.530693
PRKG1	-0.287221	3.98934	0.0734704
EN2	-0.287192	-0.980474	0.904145
LRAT	-0.28683	-0.748963	0.555996
PELI2	-0.286328	-2.44978	0.922198
ENSG00000274425	-0.286259	1.49973	0.582041
TMEM177	-0.286258	2.94265	0.517719
NR4A2	-0.286212	2.68293	0.228908
SAMD15	-0.285956	1.04773	0.671552
SCN9A	-0.28568	1.40431	0.266637
CCDC33	-0.285407	0.264719	0.515356
ZNF143	-0.285091	3.71973	0.0235202
OLFML2B	-0.284096	2.70922	0.108778
CADM2	-0.283854	0.182876	0.470007
ENSG00000284906	-0.28374	2.52673	0.621591
FOXF1	-0.283041	2.99611	0.429855
CORO6	-0.282925	3.05357	0.254259
SAPCD2	-0.282741	5.83526	0.00166281
ATP2A3	-0.282721	-0.848601	0.82581
YBX2	-0.28215	-0.610679	0.301172
PRRG4	-0.281949	-0.486966	0.803286
CYP27B1	-0.281944	4.04903	0.177607
ASTN2	-0.281664	1.06931	0.517714
PCSK1	-0.281634	-0.390401	0.726094
FMNL1-DT	-0.2808	-1.38774	0.930679
PSCA	-0.279783	1.47848	0.598566
PSMG3-AS1	-0.279138	1.40354	0.30105
PLEKHG3	-0.279047	2.54715	0.566068
DHRS2	-0.278608	0.361247	0.699041
GPR75	-0.278398	0.0596906	0.779021
LHPP	-0.278183	2.89268	0.15384
PRRT2	-0.278128	3.53164	0.243692
PLAC9	-0.277692	1.9066	0.285188
CNTNAP3B	-0.277675	1.5179	0.28767
DKK1	-0.277451	4.15543	0.142781
ENSG00000269693	-0.277416	0.850765	0.906785
CDH12	-0.277248	-2.99135	0.883954
RAD51-AS1	-0.276983	2.08532	0.549199
ZFPM2	-0.276541	1.88469	0.142718
SERPINB1	-0.27642	2.28778	0.431921
PLAU	-0.27641	6.30917	0.0118877
PLIN4	-0.27596	-1.66375	0.813689
LGI4	-0.275287	0.0813739	0.421835
ENSG00000288550	-0.27528	-0.484768	0.742546
CRISPLD1	-0.274961	0.123043	0.379582
EXOC3-AS1	-0.274678	1.83103	0.590017
ANK3	-0.274407	0.461721	0.632592
LINC00888	-0.273735	-1.26578	0.904625
MOCOS	-0.27344	-0.526838	0.765686
GUCY1B1	-0.273401	0.657287	0.0845544
ZNF850	-0.273278	2.45529	0.314304
APCDD1L	-0.273273	-1.54512	0.948755
MAP2	-0.273238	4.73497	0.208499
HAPLN3	-0.273015	1.5539	0.379582
SEPTIN3	-0.272883	1.85523	0.00750141
RAB6B	-0.272657	2.78409	0.289585
PHKA1	-0.272447	1.97499	0.590017
FAXDC2	-0.272298	-0.591418	0.872804
MARVELD2	-0.272272	0.678448	0.534689
GRIK1	-0.272152	-3.5269	0.229383
DEPTOR	-0.272098	1.17988	0.523323
DYSF	-0.272096	0.326055	0.841257
SAMD11	-0.271772	4.11576	0.0724487
SH3TC2	-0.271655	1.57795	0.339106
CCNDBP1	-0.271244	2.00683	0.658431
EIF4E3	-0.271033	0.580214	0.838808
EPHA7	-0.270929	-1.64798	0.858285
PLA2G4C	-0.270926	0.456642	0.621619
C5	-0.270522	0.825697	0.436619
CFD	-0.2699	2.47887	0.0843583
ENSG00000242615	-0.269805	-0.0710998	0.533951
NECTIN4	-0.269273	-2.92711	0.937841
AGAP5	-0.268981	1.31836	0.652004
CRYZL2P	-0.268787	1.46428	0.289585
KREMEN1	-0.268762	2.65801	0.566068
ENSG00000260747	-0.268383	0.207961	0.738952
LINC00857	-0.268163	1.99433	0.558932
HOXB-AS3	-0.267956	-0.775987	0.590017
GALNT12	-0.267744	0.210927	0.425257
SCARF2	-0.267673	2.54047	0.396758
FAM184A	-0.267597	0.695729	0.59416
SYT15	-0.267519	1.10626	0.621591
LPAR3	-0.26706	2.04265	0.319518
ENSG00000259877	-0.266855	1.30254	0.602885
AVPI1	-0.266775	3.07513	0.265511
COL9A3	-0.266597	0.716961	0.439718
CCN2	-0.266381	7.14815	0.0025534
DYNLT3	-0.266371	2.24627	0.603018
HYAL1	-0.266357	1.79913	0.0253129
FKBP1B	-0.266076	-0.0808112	0.757071
ENSG00000251615	-0.265908	-1.58478	0.824653
ENSG00000284976	-0.265729	-3.59087	0.870283
ZNF804A	-0.265568	0.760801	0.829378
ENSG00000284773	-0.265375	0.241847	0.849075
ATOH8	-0.265349	4.32364	0.400839
ZNF704	-0.265239	2.26728	0.246844
GABBR2	-0.264705	3.66781	0.1172
ENSG00000256966	-0.264659	2.41176	0.196807
CCNY-AS1	-0.263686	-0.0968037	0.796577
ENSG00000284948	-0.263648	0.649684	0.609496
RARRES1	-0.262655	-0.976946	0.582041
SDC2	-0.262014	2.94004	0.0605628
ENSG00000246465	-0.261979	-0.453961	0.710472
TSPAN1	-0.261913	-0.0126618	0.633365
DMRTA2	-0.261893	1.15012	0.373983
LINC01273	-0.261849	-0.000697707	0.61355
AVEN	-0.261748	3.54574	0.395652
SLC43A2	-0.2617	4.95527	0.0288036
HMGB1P6	-0.261591	5.97109	0.353846
SLITRK2	-0.261259	2.71152	0.0584204
C12orf45	-0.261192	3.18327	0.360571
GADD45B	-0.260749	4.66418	0.15384
ZNF528	-0.260544	1.76481	0.174814
TIMM23B-AGAP6	-0.260142	2.45411	0.82581
TPPP	-0.259792	1.29975	0.490388
HNRNPKP4	-0.259697	0.640196	0.679895
ANK1	-0.259676	5.79313	0.0105471
PDGFA	-0.259477	0.134076	0.838029
ANKRD18A	-0.259471	1.67218	0.410779
ENSG00000256663	-0.259236	1.96764	0.737428
ZDHHC8P1	-0.259216	1.17961	0.100968
COX7A1	-0.258806	-0.321308	0.483874
ADAMTSL4	-0.258525	2.91738	0.0105471
PRKAG2-AS1	-0.258469	-1.32469	0.864495
ENSG00000257524	-0.258251	3.27865	0.629268
SLC4A4	-0.258244	0.0202166	0.951644
POU3F2	-0.258232	1.10597	0.763919
DOK1	-0.257793	1.09729	0.647384
EMILIN2	-0.257713	0.76796	0.750488
TM7SF2	-0.257555	3.25646	0.0505544
PLA2R1	-0.257537	2.91297	0.280629
CCDC9B	-0.256873	4.24957	0.379582
PHF7	-0.256684	2.919	0.252142
ITM2A	-0.256536	-0.56072	0.866819
CCNJL	-0.256512	2.02479	0.598789
SPRYD4	-0.256437	3.60124	0.163616
PLAT	-0.256184	4.42297	0.430862
COLGALT2	-0.255998	2.04084	0.424661
WARS1	-0.255987	6.99715	0.206357
TRAF5	-0.25591	2.72467	0.319518
TUBB2A	-0.25579	5.38654	0.0131789
HOTAIR	-0.255748	3.2619	0.199394
COL1A1	-0.255598	8.28636	0.0607964
VAT1L	-0.255489	2.9122	0.430862
ACTL10	-0.255352	0.526017	0.697931
CXXC4	-0.255284	-2.09257	0.751734
MYB	-0.255236	0.710733	0.686008
CSRP1	-0.255218	5.67831	0.0373089
RIMS2	-0.254949	3.8537	0.152408
ARLNC1	-0.254893	-2.64021	0.956869
ARHGAP27	-0.254867	-0.307234	0.757071
ENSG00000274712	-0.25456	0.458744	0.741401
GCHFR	-0.254246	1.20077	0.586782
ERFE	-0.254117	1.97396	0.349171
ZNF454	-0.253551	-0.55682	0.512625
HES1	-0.253524	4.67445	0.235213
FADS3	-0.25327	4.85578	0.0253129
ENSG00000260261	-0.253065	0.632112	0.714485
VNN1	-0.252977	-0.182686	0.880361
SETP14	-0.252138	1.69547	0.623856
NAT1	-0.251996	1.69859	0.568309
CATSPERE	-0.251034	0.881118	0.621989
ENSG00000251867	-0.250882	-0.142148	0.699455
CYTIP	-0.250486	-3.58133	0.947866
FAM81A	-0.250428	2.09041	0.364118
LINC00115	-0.250332	0.997834	0.674665
HAS2-AS1	-0.249979	0.286189	0.289585
TNXB	-0.249968	0.014493	0.603023
HMGB1P5	-0.249838	4.98477	0.340739
FAM157C	-0.249434	0.190111	0.705051
KRT8	-0.249355	5.51359	0.0180517
BMPR1B	-0.249209	0.0318267	0.667884
MTERF1	-0.249162	3.26267	0.177607
LASTR	-0.248897	-0.208565	0.889791
ENSG00000249773	-0.248551	0.45402	0.84395
PAPLN	-0.248514	-0.815045	0.460429
NRIP3	-0.248169	2.96351	0.340739
PAOX	-0.248085	0.584673	0.528165
DISP2	-0.248063	2.63615	0.610948
EMSLR	-0.24757	3.24907	0.243692
SAMD9	-0.247532	4.56222	0.467946
LYN	-0.247282	4.65649	0.130035
LINC01503	-0.247146	-0.721399	0.817708
LINC01515	-0.246967	1.10492	0.652004
KRT18	-0.246959	7.54448	0.0219801
IDNK	-0.246862	0.265804	0.720922
CACNG4	-0.246629	2.84366	0.00498403
PCDHB9	-0.246401	1.72587	0.436187
TUB	-0.245931	2.52307	0.166781
DSC3	-0.245651	-0.57749	0.193716
PLEKHN1	-0.245603	1.69482	0.49302
DZIP1L	-0.245566	2.05825	0.5032
ENSG00000243176	-0.245553	0.0436041	0.707711
ADAMTS10	-0.245529	3.71887	0.153989
LYSMD2	-0.245524	0.771249	0.853732
CCN5	-0.245498	2.46659	0.343843
ENSG00000258017	-0.244856	2.6732	0.66752
TPD52L1	-0.244844	1.51118	0.664467
ZNF41	-0.244822	3.47989	0.177607
FAM228B	-0.244417	0.833154	0.566778
CHAC2	-0.244357	1.4287	0.835817
MIR4453HG	-0.244236	1.37187	0.618487
TMEFF1	-0.24418	2.13155	0.112337
ZKSCAN7	-0.243846	-0.332892	0.637707
ACADS	-0.243798	1.85664	0.563146
NRXN3	-0.243765	1.03192	0.783636
FOXL2NB	-0.242694	-0.329562	0.723383
KHK	-0.242682	0.58707	0.794705
SHROOM3	-0.242296	4.4396	0.159834
ETS1	-0.241824	7.72171	0.0205688
PSG5	-0.24178	0.303837	0.723383
CBLN3	-0.241744	1.65433	0.30417
MDGA1	-0.241715	2.87957	0.292173
LINC00052	-0.241335	0.701134	0.685297
ZNRD2-AS1	-0.241101	0.0499614	0.617775
ENSG00000260236	-0.241044	0.386686	0.766954
DENND2A	-0.240978	3.86807	0.0297776
SYN1	-0.240843	1.01605	0.261962
KLHL38	-0.240824	-0.0200358	0.751969
GDPD1	-0.240462	-0.179964	0.71109
DNAI4	-0.240384	1.00132	0.509149
STOX1	-0.240343	1.09333	0.588232
RANBP17	-0.240212	2.27888	0.436619
AJUBA	-0.240135	6.28692	0.258534
FZD1	-0.240101	3.29886	0.113632
ZNF668	-0.240086	3.90735	0.242502
EGR2	-0.240059	0.949076	0.492028
NBPF25P	-0.239914	0.170219	0.859332
ENSG00000285796	-0.239672	1.39144	0.332222
SCUBE3	-0.239497	1.01753	0.6727
TASP1	-0.239399	2.44999	0.480911
RPH3AL	-0.239392	0.83336	0.784224
NACAD	-0.238991	-0.78749	0.82957
ENSG00000226380	-0.238979	-0.377749	0.882906
ARHGAP27P1-BPTFP1-KPNA2P3	-0.23867	1.22728	0.748764
NPNT	-0.238273	-1.3246	0.124177
AGMAT	-0.238204	0.578265	0.539018
MAP3K14	-0.237908	5.74994	0.0474393
SDC3	-0.237825	5.88529	0.0605628
LINC02861	-0.237747	0.812267	0.598478
NIPAL2	-0.23746	2.62943	0.527574
LINC00632	-0.237421	1.54239	0.677882
PALD1	-0.237183	4.39179	0.0773934
MERTK	-0.237014	0.670104	0.597695
TP53INP2	-0.236865	5.258	0.0208762
PTN	-0.236768	1.96004	0.0682474
SCNN1D	-0.236652	1.57618	0.203882
SERBP1P5	-0.236467	1.35896	0.609496
GPR137B	-0.236466	2.06332	0.508529
SERINC2	-0.236444	-0.806925	0.888242
COL13A1	-0.236401	3.53527	0.095855
TSKU	-0.235869	4.75434	0.0620685
AGBL2	-0.235747	0.414273	0.620804
PPM1N	-0.235261	0.261506	0.621989
JAZF1	-0.23491	0.519572	0.766087
KLF14	-0.234863	-0.899555	0.824961
ENSG00000226445	-0.234712	1.06396	0.588232
ENSG00000235560	-0.234631	0.016452	0.803072
CCDC183-AS1	-0.234402	-0.185809	0.84395
SNCA	-0.234035	-0.213982	0.65044
KLRA1P	-0.233998	-0.0336208	0.80005
YJEFN3	-0.233811	2.03971	0.685297
CHRM4	-0.233547	-0.78184	0.58544
PNPLA7	-0.233459	0.466319	0.537502
SLC2A4	-0.23326	-0.489139	0.539791
GINS2	-0.23319	3.55711	0.393391
RGPD6	-0.233107	2.91122	0.904499
MPP4	-0.232985	-1.50782	0.941409
FAM13A-AS1	-0.232954	0.563734	0.721341
BMP6	-0.232547	1.5482	0.6326
ZFYVE28	-0.232351	1.9668	0.589492
NBL1	-0.23233	4.4153	0.108149
MAGEA12	-0.232155	1.84292	0.886185
CASZ1	-0.232132	3.78786	0.480772
ADIRF-AS1	-0.231998	3.61373	0.473315
ISLR2	-0.231962	1.07961	0.149271
LENG8-AS1	-0.231932	0.496855	0.671552
IGFBP6	-0.23162	3.98301	0.518813
ENSG00000218175	-0.231611	0.917194	0.748321
ENSG00000267645	-0.231139	1.40645	0.58778
RHBDF2	-0.231055	3.9515	0.0759938
ZFHX4-AS1	-0.230963	-0.11451	0.518813
ZNF556	-0.23093	1.20578	0.550744
ENSG00000284116	-0.230352	2.32565	0.354019
EPB41L4B	-0.230292	4.41108	0.189465
MST1R	-0.230075	2.29403	0.301172
TMEM62	-0.229898	2.03068	0.56039
JUN	-0.228284	7.88149	0.000827724
CHMP4C	-0.228261	-1.63876	0.876425
NTRK3	-0.227788	3.18757	0.0600377
MAMDC4	-0.227786	2.88548	0.193716
PRSS23	-0.22769	5.6189	0.0105471
ENSG00000258830	-0.227443	-1.36527	0.874841
GPR39	-0.227385	2.61355	0.518813
C4B	-0.226664	-0.16681	0.834178
MAN1B1-DT	-0.226538	1.53435	0.638897
KLF10	-0.226429	5.92317	0.0219801
TRIM47	-0.226267	5.3118	0.0649538
HOXA7	-0.226048	-0.145764	0.813458
ATP6V0D1-DT	-0.225761	0.385999	0.813592
LINC00839	-0.225665	3.70157	0.275625
ZNF681	-0.225631	0.616484	0.750612
CCDC136	-0.22557	0.0794778	0.835817
MIR17HG	-0.225421	0.162899	0.746963
ACBD7	-0.225401	1.96988	0.470222
DTD2	-0.225365	3.30229	0.354019
SRCIN1	-0.225328	1.29552	0.331284
TP73	-0.224877	1.62957	0.82122
GLIS2	-0.224852	5.42241	0.11193
FOXD2-AS1	-0.224806	2.27228	0.512489
ZNF738	-0.224635	2.94884	0.26301
PDE5A	-0.224543	1.01893	0.564878
PLCG2	-0.224131	1.68711	0.398279
BEX3	-0.223992	1.45086	0.789629
APOBEC3F	-0.223871	1.24832	0.406769
ANKRD36	-0.223858	3.36233	0.527574
SH3GL1P1	-0.223603	0.238047	0.766124
TRIB1	-0.223283	5.47583	0.0139459
GAS6	-0.223031	6.58614	0.0605628
GDAP1	-0.222983	3.43055	0.30105
MEST	-0.222982	3.14181	0.301172
NFE2	-0.222824	0.200292	0.33689
GLUL	-0.22281	7.22407	0.132557
CRACDL	-0.222752	-1.492	0.609496
BIRC3	-0.222744	4.73632	0.267701
COL8A1	-0.222591	5.48353	0.232654
ZBTB26	-0.222442	2.9188	0.166976
MYRF	-0.222376	0.940789	0.496886
RSAD2	-0.2222	-0.254662	0.534689
ENSG00000213062	-0.222194	0.766654	0.731744
MMP11	-0.221861	2.01904	0.206357
STON1	-0.221565	2.39251	0.28767
SLC26A10	-0.221462	0.123132	0.697931
ZNF93	-0.221415	1.33202	0.30045
SELENBP1	-0.221399	0.393046	0.368466
SLC25A35	-0.221221	3.08781	0.196807
ENSG00000285184	-0.22113	0.585247	0.702567
FHOD3	-0.221072	2.813	0.259981
HS3ST3B1	-0.221039	2.17284	0.432979
ENSG00000267317	-0.220978	1.55333	0.520194
ENSG00000270504	-0.2208	2.93463	0.160591
RPL7AP66	-0.220741	0.317717	0.738624
RPS3AP26	-0.220675	1.74181	0.55286
ZFP36	-0.220519	5.48464	0.129196
ENSG00000262691	-0.220481	0.331457	0.758303
TFAP2C	-0.220474	4.71673	0.153989
GCLM	-0.220376	6.33593	0.060508
SCARA5	-0.220202	2.40368	0.483874
MNX1	-0.22014	1.7866	0.616261
ENSG00000260793	-0.219946	1.4278	0.597704
MTHFS	-0.219754	2.05125	0.813689
HENMT1	-0.219515	2.02357	0.106011
PLAC8	-0.219288	5.20293	0.0919545
GPRC5A	-0.219099	6.11609	0.0920835
ARVCF	-0.218963	2.12879	0.469557
SEMA6C	-0.218846	2.65406	0.269036
IFIT1	-0.218803	3.64882	0.600739
ENSG00000267001	-0.218572	0.995338	0.768938
CYS1	-0.21828	-1.02417	0.697931
SULF2	-0.218168	1.61271	0.0436975
BCAM	-0.217881	2.66446	0.165384
CNN2	-0.217873	7.95822	0.000501069
DDN	-0.217743	1.08948	0.52515
GTF2IP12	-0.217556	2.09547	0.701728
NLRC5	-0.217398	3.50677	0.381234
RNF180	-0.217292	-3.70526	0.96541
ZNF273	-0.217188	1.72493	0.578075
NPRL2	-0.216942	4.43873	0.235213
CFAP44	-0.216868	2.49466	0.537806
ENSG00000259153	-0.216665	0.819544	0.705051
MIR99AHG	-0.216572	0.675868	0.610421
ENSG00000286264	-0.216326	3.40327	0.564878
MYL9	-0.216171	6.20386	0.0315823
ZBTB16	-0.215978	-1.80748	0.905148
PADI3	-0.215941	1.45327	0.709362
RFESD	-0.215752	0.298326	0.773551
ENSG00000274828	-0.21564	1.54096	0.561276
RASIP1	-0.215597	0.102283	0.84384
LYAR	-0.215595	4.40987	0.352586
APOL1	-0.215273	2.05996	0.374831
CRISPLD2	-0.215224	4.11549	0.469557
C11orf86	-0.215179	-1.03526	0.818375
SERPINA1	-0.215063	-0.0173897	0.840884
RPS7P11	-0.214761	0.422234	0.81218
RIPK4	-0.21469	5.24047	0.0836095
RAB11FIP5	-0.214664	5.42007	0.389268
ST20-AS1	-0.214612	0.435254	0.871559
SNHG19	-0.21445	1.92006	0.708798
DPH6	-0.214337	2.28009	0.697931
SHROOM1	-0.21424	2.34179	0.544892
ENSG00000184441	-0.214075	1.1842	0.685297
METRNL	-0.214034	3.89661	0.0850458
PRAG1	-0.21397	3.76256	0.243692
LINC01089	-0.213927	2.36403	0.578075
SNHG26	-0.213744	0.031551	0.730917
IPO5P1	-0.213402	0.635977	0.609496
FBXO16	-0.213352	0.840474	0.755588
SULT4A1	-0.213278	2.24846	0.294074
DZANK1	-0.213258	1.50698	0.651988
ENSG00000272779	-0.213123	2.66314	0.511995
SLC25A10	-0.213045	4.43955	0.425416
RTL9	-0.212996	1.79384	0.100744
CAP2	-0.212963	4.64437	0.105638
PSORS1C1	-0.212878	-0.561202	0.851648
UCP2	-0.212862	3.57945	0.0742763
NRCAM	-0.212632	-2.62424	0.94978
ZNF487	-0.212548	1.20617	0.642794
ENSG00000275322	-0.212455	-0.735631	0.757986
RNF150	-0.212436	0.592452	0.607618
BISPR	-0.212055	-0.00250601	0.780521
MIR155HG	-0.211929	0.795285	0.813689
ONECUT2	-0.211912	1.42919	0.707711
PNP	-0.211881	5.25492	0.229956
ZNF551	-0.211277	3.20593	0.424661
CDC14A	-0.211219	2.16077	0.516117
IFIT2	-0.210821	4.02713	0.518511
RAMP1	-0.210539	6.25132	0.0850458
HSP90AB3P	-0.21047	1.4161	0.707621
CNOT8	-0.210438	5.82871	0.142402
OTULINL	-0.210328	1.01331	0.820033
MEGF6	-0.21031	6.84252	0.0810151
CD9	-0.210225	6.72765	0.231797
KIF7	-0.210222	3.95275	0.177607
GPR173	-0.210099	-3.75745	0.96645
USP2	-0.210053	3.05825	0.45007
ARRDC2	-0.209619	4.00597	0.184071
ANKS1B	-0.209179	0.388503	0.730807
SLC29A3	-0.209153	0.676944	0.790052
ACY1	-0.208979	3.63931	0.25769
SHISAL1	-0.208909	4.40327	0.249051
CDH6	-0.208898	1.9939	0.554579
HSPA12A	-0.208851	2.61817	0.778814
SOX8	-0.208784	-0.650613	0.776466
DUSP8P5	-0.208647	1.29529	0.567083
POSTN	-0.207865	3.27081	0.425257
PCDHB2	-0.207434	4.30642	0.219204
TRNP1	-0.207337	2.98627	0.697346
PCDH10	-0.207009	0.612352	0.218484
PXDNL	-0.206711	-0.770199	0.826362
PCGF5	-0.206678	3.2692	0.610421
SHLD1	-0.206608	0.899611	0.734688
FBXO27	-0.206506	0.620295	0.565896
PRR22	-0.206388	1.04407	0.784224
SLC22A17	-0.20634	-0.240141	0.701611
NMRK1	-0.206141	-0.737668	0.904347
GAREM2	-0.206013	2.99991	0.152366
ECHDC3	-0.205979	3.01253	0.576428
ZNF736	-0.205852	1.80866	0.373025
NYNRIN	-0.205768	-0.658452	0.729019
TRAIP	-0.205558	3.12734	0.32051
ZFP36L2	-0.205291	7.32799	0.316538
DLX2	-0.205236	2.94442	0.539806
LINC02381	-0.205077	0.973855	0.780521
ARHGEF10L	-0.205024	1.28832	0.866641
ENSG00000268049	-0.204981	0.104875	0.782713
CREG1	-0.204958	4.33075	0.515821
LINC00653	-0.204481	0.316301	0.799292
TTC7A	-0.204282	3.76928	0.263542
ACP7	-0.204246	-1.10446	0.838029
CPXM1	-0.204241	-0.722342	0.237987
CBX2	-0.20421	4.51276	0.262639
C17orf100	-0.203235	0.88553	0.568794
ZNF497	-0.203163	0.424574	0.733309
TICAM2	-0.20296	1.2086	0.840164
AIG1	-0.202866	4.49821	0.0822146
TBC1D32	-0.202782	1.99867	0.501613
SFRP1	-0.20269	4.81746	0.05687
STAG3L2	-0.202637	3.29835	0.568794
SOX9	-0.20245	5.65455	0.0919545
NPM1P39	-0.202331	0.874179	0.813689
DKK3	-0.202159	5.70029	0.171879
FLNC	-0.201317	1.76653	0.621202
LONRF2	-0.201264	-0.17329	0.585284
CXCL16	-0.201223	1.50606	0.230712
ZNF519	-0.201189	2.13055	0.588091
MAGEA6	-0.201154	1.67497	0.895664
FAM78A	-0.201136	-0.585097	0.892515
TULP4	-0.201127	5.59252	0.15384
SSBP3	-0.200956	5.09734	0.177607
ENSG00000278291	-0.200657	1.20887	0.708883
DPYSL5	-0.200501	0.234435	0.424987
PSG1	-0.200491	0.262789	0.899001
CCDC77	-0.200418	4.33024	0.154893
ZNF253	-0.200223	1.33943	0.349171
BCO2	-0.200161	-0.388027	0.876519
SLC8A1	-0.200151	3.42149	0.310217
ZDBF2	-0.200083	1.58968	0.799008
TMEM41A	-0.200025	3.89131	0.263193
FAM172A	-0.199808	4.80904	0.254259
MAT2A	-0.199484	8.64118	0.0136354
LINC00565	-0.199459	0.350233	0.558932
RGMA	-0.199316	0.043488	0.470064
HOXC11	-0.199052	3.57623	0.271291
DCLK1	-0.19901	0.905126	0.261737
DPYSL4	-0.198976	3.45479	0.183158
APLN	-0.198935	4.88258	0.261185
CENPM	-0.198509	3.10336	0.618549
ASAP3	-0.198304	4.72006	0.128162
HIVEP3	-0.198255	3.37529	0.425308
ARHGEF10	-0.198057	6.63783	0.0373329
SEC14L2	-0.197785	4.39255	0.411109
FRMD5	-0.197763	2.3602	0.548857
CRYL1	-0.197685	2.15717	0.534689
BACH2	-0.197618	0.262896	0.495048
LINC00702	-0.197585	1.45442	0.780521
GAREM1	-0.197505	0.299217	0.885608
CCDC88C	-0.19749	4.36624	0.206357
GPX1	-0.197415	7.12788	0.132557
GRHL1	-0.197326	-0.301393	0.738957
PLBD1-AS1	-0.197041	-0.0343442	0.66752
CPE	-0.197031	1.68827	0.398279
CEND1	-0.196857	2.75262	0.569779
ENSG00000230606	-0.196602	2.50608	0.732392
MGP	-0.196528	5.82756	0.0536392
CXCL1	-0.196461	5.56845	0.198249
C14orf132	-0.196425	5.40888	0.154893
PSD	-0.196394	0.230292	0.618487
CPPED1	-0.196302	2.52927	0.523504
ENSG00000245213	-0.196186	0.81826	0.738952
HNRNPA1P16	-0.196152	0.87942	0.697753
RPS10-NUDT3	-0.196075	4.10324	0.648258
TMEM236	-0.196023	-0.133302	0.813689
KCNJ14	-0.195834	1.53748	0.618038
SPHK1	-0.195763	2.28729	0.738952
FBLN1	-0.195625	4.34846	0.0739052
RAB15	-0.195545	2.9279	0.17783
ZBTB1	-0.195538	5.61897	0.0315243
PSMB10	-0.195326	3.5968	0.360571
COL3A1	-0.195273	8.09845	0.0845544
MEX3B	-0.194994	3.19575	0.319518
RAB11FIP4	-0.194873	2.48599	0.152408
C14orf93	-0.194817	3.0729	0.3388
ZNF117	-0.194799	2.22135	0.457764
NR4A1	-0.194741	3.60903	0.373983
ENSG00000259171	-0.194652	0.481211	0.877026
ENSG00000228274	-0.194628	0.81872	0.618549
GNAO1	-0.194526	1.74435	0.215956
ENSG00000272578	-0.194472	1.37399	0.835817
PTPRU	-0.194418	3.30905	0.646891
FAM167B	-0.194296	-1.25591	0.745231
SGPP2	-0.194282	-2.95132	0.933054
VAMP1	-0.194086	3.59843	0.414677
ENSG00000262880	-0.19408	-1.67269	0.904499
TINCR	-0.194075	0.0151002	0.722465
TLR3	-0.194041	0.954138	0.780521
ROR2	-0.193813	1.36144	0.477533
CHMP1B2P	-0.193581	1.27079	0.791351
PSMB8-AS1	-0.193513	1.55269	0.63644
BHLHE41	-0.193436	2.73762	0.63644
CRACR2B	-0.193201	1.80114	0.572365
RNF157	-0.193194	2.22043	0.671552
PRORP	-0.193137	4.4414	0.505002
RAB36	-0.19307	3.48262	0.152408
TRABD2B	-0.192937	-4.054	0.970097
MYD88	-0.192816	5.30624	0.180185
TXNRD2	-0.192797	4.31151	0.320625
LRRC8C	-0.192752	2.28008	0.415883
PAQR8	-0.192569	2.91793	0.26301
RASL11A	-0.192425	1.77976	0.430247
OLFML2A	-0.192409	6.76503	0.0786906
STING1	-0.192291	2.92742	0.431551
SLC35E4	-0.192018	2.93614	0.536916
ZC3H8	-0.192011	3.34574	0.590017
RGPD2	-0.191924	1.69995	0.485133
IL18BP	-0.191864	2.49422	0.410774
CDK14	-0.191861	1.39133	0.574823
SH3BP5	-0.191822	3.6619	0.256724
ZNF595	-0.191788	1.26405	0.49302
CEL	-0.191622	0.344429	0.794705
ATP10D	-0.191588	2.34863	0.812148
BHLHA15	-0.191433	0.148282	0.83237
TUFT1	-0.190767	5.30161	0.100851
NPHP1	-0.190704	2.1395	0.729019
TUBB3	-0.190498	8.48865	0.0220082
PITX2	-0.190479	1.59234	0.623856
DMAC2L	-0.190277	3.20887	0.515821
TAGLN	-0.19019	4.25143	0.578075
PTER	-0.190161	3.35873	0.287665
CFH	-0.190159	4.22196	0.289402
ENSG00000263126	-0.190145	1.08217	0.750612
ENSG00000234160	-0.190132	-0.145645	0.883949
STAG3L1	-0.189869	2.227	0.708883
PPP1R3C	-0.189713	4.70963	0.232863
SBSPON	-0.189544	2.02869	0.486999
MYRFL	-0.189257	0.744913	0.203882
SYNPO	-0.189119	6.5804	0.213224
RENO1	-0.189118	0.935576	0.723383
MAP3K5	-0.18911	4.29399	0.423005
AUNIP	-0.188881	3.1709	0.660993
POU4F1	-0.188677	1.28393	0.245582
ARHGEF28	-0.188519	6.1914	0.268307
APOBEC3B	-0.188487	5.25187	0.0822146
RHPN1	-0.18847	2.61968	0.393273
ZBTB20	-0.188397	0.496438	0.904499
CADM1	-0.1883	1.60313	0.587677
ENSG00000257511	-0.188171	0.519288	0.803286
CFB	-0.188151	3.94365	0.232863
SMARCA2	-0.188078	3.36823	0.534069
PTRH1	-0.188061	3.42609	0.296799
SPTB	-0.188027	-0.403551	0.87685
GINS3	-0.187995	3.47729	0.531568
ENSG00000215146	-0.187924	1.38151	0.580654
ENSG00000225200	-0.187807	0.539911	0.738104
TXNRD3	-0.18759	2.86758	0.658431
ENSG00000256514	-0.187442	-1.14702	0.963106
MDP1	-0.187351	1.34662	0.771039
RNASEL	-0.18733	1.45271	0.790741
ENSG00000257337	-0.187318	0.132965	0.66334
FABP5	-0.187307	5.03203	0.17933
ENSG00000259275	-0.187209	-0.626367	0.813592
ENSG00000270804	-0.186907	0.607987	0.800557
ZNF512	-0.186889	5.26648	0.123405
FUCA1	-0.186856	2.73923	0.440127
FKBP9P1	-0.186759	1.46175	0.717687
IRX3	-0.186398	4.41872	0.616192
BDH2	-0.186226	2.62078	0.557798
VPS9D1-AS1	-0.186078	3.98725	0.588232
C16orf86	-0.185956	0.346256	0.674665
MB21D2	-0.185941	3.99555	0.170881
FERMT1	-0.185732	3.8255	0.709937
ELL3	-0.185566	0.321784	0.716126
ZNF564	-0.185501	1.82815	0.748564
RCOR2	-0.185494	0.250886	0.616553
AKAP12	-0.185476	4.13599	0.395999
BCL2	-0.185459	3.01952	0.797256
ZNF345	-0.18531	0.884646	0.730917
PABIR3	-0.185208	1.8168	0.424987
NTSR1	-0.185197	2.16499	0.393391
ENSG00000277400	-0.184961	2.01387	0.719004
CDH2	-0.184926	5.56219	0.0283669
WIPI1	-0.184908	4.0421	0.260292
ZNF526	-0.184822	4.20906	0.240706
BHLHE40	-0.184671	6.2272	0.244626
ACHE	-0.184461	0.417966	0.737589
ZNF566-AS1	-0.184432	0.737995	0.665867
FNDC1	-0.184415	1.26382	0.41072
ZNF610	-0.184291	-0.171214	0.571707
ZSWIM3	-0.184087	1.57476	0.647608
MICB-DT	-0.183853	0.0434762	0.811136
RORA	-0.183848	-0.477628	0.722465
SEMA3F	-0.18379	5.66731	0.231797
ZNF385A	-0.183789	2.76346	0.358901
MAPT	-0.183783	1.25065	0.655225
CBLN2	-0.18377	-0.681828	0.723383
FGFR2	-0.183716	2.55557	0.119485
STBD1	-0.183478	4.24723	0.340739
COMMD8	-0.183473	2.50921	0.697931
SCHIP1	-0.183437	1.59576	0.888242
TNFRSF12A	-0.18322	5.67777	0.518966
ACSF2	-0.183203	2.46602	0.443007
BTN3A2	-0.183049	3.8308	0.146052
MAST1	-0.18289	3.18029	0.358354
DLX4	-0.18281	1.61629	0.684115
DUSP10	-0.182729	2.40309	0.706594
ARL9	-0.182604	-1.13675	0.774475
APBA2	-0.182556	3.56191	0.588232
DET1	-0.182442	2.24166	0.588232
ATP23	-0.182246	2.99211	0.34913
FAM53B	-0.182203	4.59246	0.15384
IFI30	-0.182142	1.94639	0.730917
KHDC1	-0.182138	1.44551	0.784882
LGALS9	-0.182136	-0.43082	0.776619
LRATD1	-0.182097	3.35694	0.261185
FBXO32	-0.181915	7.785	0.10892
THEM4	-0.181797	1.91257	0.848203
ENSG00000287168	-0.181662	0.861805	0.804704
TOE1	-0.181584	3.94727	0.39415
APOL3	-0.181491	0.229503	0.726094
VSIR	-0.181482	2.82249	0.765538
CXCL3	-0.181432	2.58462	0.694888
CCN4	-0.181342	-1.44883	0.931633
H2BC19P	-0.181304	3.66436	0.346102
HOXC9	-0.181221	4.13965	0.49302
PTPRO	-0.181198	0.132118	0.611412
H2BC8	-0.181115	0.146432	0.791042
COL5A1	-0.180966	8.93292	0.0845544
GOLGA6L5P	-0.180929	1.68615	0.805482
MARCKSL1	-0.180887	7.24412	0.0490782
S1PR1	-0.180852	3.62896	0.430862
ADA	-0.180803	3.26676	0.453743
MAMLD1	-0.180786	4.71473	0.237987
CENATAC	-0.180728	3.97053	0.574205
THBS3	-0.180663	5.19865	0.0600377
ENSG00000177788	-0.180561	2.66537	0.493897
PTMAP5	-0.18054	4.06908	0.410472
TP53I3	-0.180503	2.54328	0.737357
RBM24	-0.180424	1.74988	0.393771
KCTD1	-0.180401	5.58893	0.301172
RALGDS	-0.180301	5.83355	0.0625614
EEF1AKMT1	-0.18026	2.45312	0.658431
BMP1	-0.179735	5.93628	0.144112
DMRTA1	-0.179723	-1.24198	0.802491
ENSG00000272077	-0.179694	0.193478	0.853732
TFAP2E	-0.179507	0.469056	0.77999
ENSG00000285943	-0.179132	1.88322	0.743994
LARGE2	-0.179067	-0.271204	0.790741
RPL6P27	-0.178947	3.15325	0.472424
HERPUD2-AS1	-0.178941	3.3477	0.392319
SLCO3A1	-0.178939	4.79996	0.245565
ARMCX5-GPRASP2	-0.178871	2.3569	0.707711
ENSG00000273329	-0.178766	0.804384	0.799292
LMCD1	-0.178741	1.58579	0.707985
ENSG00000260643	-0.178628	2.33606	0.789629
ENSG00000280355	-0.178607	0.719247	0.803286
ARHGAP24	-0.17858	4.31567	0.539806
ALDH16A1	-0.178564	4.46755	0.535084
ENSG00000262633	-0.178549	1.5288	0.916357
ZNF680	-0.178427	2.42564	0.512755
GAS6-DT	-0.178332	0.969287	0.871267
FZD4	-0.178247	3.05482	0.536916
MC1R	-0.178238	4.2031	0.203314
CAVIN2	-0.178077	2.55207	0.65044
ADORA2A	-0.178054	3.74601	0.697931
ELFN2	-0.177759	5.95853	0.159834
TUSC2	-0.177753	4.36451	0.261462
RHOU	-0.177421	3.28836	0.3388
ENSG00000287769	-0.177366	0.145149	0.811136
PARP3	-0.177348	3.02503	0.438957
TMCC1-DT	-0.177299	3.35243	0.549229
PDZD4	-0.177287	1.17942	0.460692
PITPNM3	-0.177196	3.13883	0.198249
SH3KBP1	-0.177181	6.50893	0.11193
TIAM1	-0.177148	3.08217	0.0850458
DUSP1	-0.177137	5.31607	0.493897
PSMD6-AS2	-0.177116	0.463781	0.857898
MIF-AS1	-0.177049	0.888697	0.569779
STK10	-0.177017	5.75921	0.0876713
SELENOM	-0.176862	5.09844	0.269036
GOLGA6L10	-0.176813	1.09929	0.771039
TNFRSF10D	-0.176633	5.92226	0.669605
FN3K	-0.176482	3.99099	0.259981
LGALS3BP	-0.176412	5.00777	0.245565
RAP1GAP2	-0.176173	3.33605	0.748001
FAM86B1	-0.17611	2.38763	0.670807
ZNF709	-0.176107	0.877967	0.866141
ARMC2	-0.176069	0.645696	0.805079
HOXC-AS3	-0.176021	0.673821	0.771728
TAPBPL	-0.176	3.04352	0.249051
MRPS14	-0.175912	4.23935	0.230817
MINAR1	-0.175886	0.887886	0.726248
ZNF213-AS1	-0.17576	1.82357	0.629596
ZNF502	-0.175757	1.96562	0.543724
CKMT1B	-0.175734	0.376686	0.870656
RASSF5	-0.175623	0.785309	0.90876
PIP5KL1	-0.175393	1.75675	0.514283
ENSG00000229689	-0.175293	1.06146	0.841128
MCM10	-0.175134	4.86243	0.469557
TRIM8	-0.174635	6.47444	0.0283669
GINS4	-0.174616	5.0864	0.26301
CD36	-0.174587	0.102768	0.890686
TFEB	-0.174571	2.21399	0.670829
VGLL2	-0.17424	-1.98244	0.754274
HOXA10-AS	-0.174209	1.67397	0.785217
TP53INP1	-0.17418	4.0029	0.104799
MCOLN2	-0.174014	1.36567	0.862059
H4C14	-0.173946	2.5134	0.773844
PRR13P5	-0.173748	1.55861	0.726335
RIPK1	-0.173684	5.37829	0.121313
DDX10	-0.173444	5.64901	0.244626
LINC01410	-0.173329	0.85	0.845507
FAM131C	-0.173255	0.0377421	0.803286
ARRDC1	-0.173244	3.75519	0.165438
EXPH5	-0.173242	-0.984811	0.86543
IKBKGP1	-0.173234	2.42241	0.871267
SLIT3	-0.172949	3.32347	0.0443376
CARMIL2	-0.172732	2.45982	0.691471
UBA7	-0.172709	1.46486	0.588402
PCNX2	-0.17266	3.13903	0.4754
ZNF788P	-0.172527	0.380258	0.765538
HMGB2	-0.172441	7.39129	0.10075
LGALSL	-0.172421	2.11627	0.747808
ANKRD34A	-0.172385	3.0736	0.560066
ALG10	-0.172271	1.52417	0.766087
AS3MT	-0.172211	0.665419	0.890291
MXRA5	-0.172159	3.70058	0.388197
CCNE2	-0.171625	4.36842	0.324053
NPIPB11	-0.171609	1.2827	0.794397
ZNF483	-0.171394	1.37787	0.578007
TBX1	-0.171373	0.14456	0.560844
NGFR	-0.171361	1.70707	0.694136
ENSG00000242299	-0.171319	1.45868	0.65044
CSKMT	-0.171194	1.7809	0.812148
TNFRSF1B	-0.171037	2.18336	0.301172
ADAP1	-0.170996	2.93699	0.670807
ATCAY	-0.170979	-0.935285	0.794705
PITPNC1	-0.170892	2.67587	0.433114
ZFP36L1	-0.170871	8.60931	0.259981
TCAF1	-0.170694	6.1179	0.0445115
PRDM8	-0.170675	4.57946	0.317198
PPP1R3B	-0.170514	2.67762	0.71274
LINC01137	-0.170514	0.0229361	0.81175
AOC2	-0.170479	0.0409307	0.896437
LANCL2	-0.170474	3.93943	0.536916
NDNF	-0.170361	0.411929	0.813592
RPL32P3	-0.170251	2.9993	0.613471
PIN4	-0.170131	3.8897	0.484268
HACD4	-0.170061	0.139714	0.657604
ZC3HAV1	-0.170043	6.49893	0.237987
TSTD3	-0.16993	1.61114	0.729019
DUSP9	-0.169905	2.00259	0.73844
TUBB6	-0.169897	7.35766	0.060508
NSUN6	-0.169741	3.21247	0.516117
RNFT2	-0.169631	2.08685	0.793902
TGFB1I1	-0.169502	5.53069	0.17933
IQCG	-0.169477	3.06651	0.230817
ENSG00000284879	-0.169287	2.01352	0.627925
KCNK6	-0.169017	1.84668	0.598789
ZNF112	-0.169007	2.35635	0.697633
TIAF1	-0.168994	1.37546	0.802491
ACTG1	-0.168845	11.5706	0.0160508
METTL25	-0.168763	0.451649	0.794705
INO80C	-0.168744	2.93493	0.639622
CCDC3	-0.168664	-0.539691	0.506371
DOC2A	-0.168491	1.58496	0.624184
CLDN15	-0.168463	1.96678	0.685297
COX6B2	-0.168462	-0.0155686	0.721341
LRRC75B	-0.168429	-0.0262794	0.680166
RARA-AS1	-0.16837	-0.675457	0.76796
NAPEPLD	-0.168302	2.85232	0.483874
CPT1B	-0.16821	1.9814	0.824337
CSPG5	-0.168206	1.97313	0.439506
SLC25A29	-0.167972	5.37562	0.17933
NINJ2-AS1	-0.167824	-0.934729	0.721341
OR7E38P	-0.167755	1.79292	0.773516
MLLT6	-0.167745	6.89801	0.0245177
LINC00886	-0.16771	1.324	0.694583
ZNF486	-0.167649	1.29918	0.430862
ENSG00000286284	-0.16757	0.90976	0.738952
SENP3-EIF4A1	-0.16746	0.343453	0.950635
SEPTIN6	-0.16735	4.757	0.206357
CCNA1	-0.167305	0.38316	0.483874
DIO2	-0.167134	2.5601	0.658738
NFYC-AS1	-0.167001	-0.00661058	0.838029
TMEM121	-0.166659	1.06377	0.738952
TTLL3	-0.166617	4.91528	0.51398
DLEU2	-0.166599	2.22897	0.773272
ZNF846	-0.166457	0.73589	0.641439
ENSG00000272631	-0.166195	0.505706	0.804936
TCF7L1	-0.166187	3.12398	0.398069
DDX58	-0.166152	4.38955	0.624854
ISYNA1	-0.166039	5.40951	0.121394
TMEFF2	-0.165952	1.9092	0.576049
CIART	-0.165871	3.02709	0.410779
ENC1	-0.165814	5.81318	0.310017
CNN3-DT	-0.165742	0.828809	0.618038
DNAJC3-DT	-0.16562	0.734971	0.786179
FBXL19-AS1	-0.16561	1.08672	0.75928
GRAMD1C	-0.165601	0.949457	0.699455
SLX1A	-0.165512	4.63757	0.558011
ACOX3	-0.165484	3.31213	0.430935
ENSG00000260290	-0.165448	0.252023	0.792672
MIR762HG	-0.165446	0.368564	0.877022
NIPBL-DT	-0.165442	3.32221	0.624498
IFIH1	-0.165383	3.11239	0.5424
UNC93B1	-0.165367	5.06378	0.366659
FANCF	-0.165065	2.20615	0.648258
ZNF594-DT	-0.165062	0.659641	0.811136
GCNT1	-0.164829	2.20078	0.663097
IL7R	-0.164712	4.78738	0.411109
OXTR	-0.16461	5.24029	0.0649538
TEF	-0.164551	3.94239	0.515356
THY1	-0.164536	6.703	0.0373329
CRIP2	-0.164395	6.54996	0.0851245
FOXP1	-0.164288	5.45417	0.135175
ENSG00000284431	-0.164129	0.360871	0.942214
IQCH-AS1	-0.163888	-0.0683423	0.892758
MLXIPL	-0.163765	-2.47299	0.945606
HLA-DMA	-0.163719	0.587484	0.862059
ENSG00000267283	-0.163555	-0.00605163	0.805363
TAPT1	-0.163541	2.54006	0.670807
MYBL2	-0.163522	8.00961	0.193993
BCOR	-0.163502	6.23112	0.194024
ITGB3	-0.163434	3.19841	0.59416
BCL3	-0.163357	5.45525	0.220746
TRIM22	-0.163346	-0.65392	0.799851
SLC16A9	-0.163333	1.07661	0.569512
ZNF300	-0.16331	2.98159	0.530693
AMACR	-0.163163	3.58916	0.537776
EEF2KMT	-0.163102	2.87094	0.781996
INPP5J	-0.163051	1.36632	0.811638
SDSL	-0.163032	1.59784	0.683471
RNPC3	-0.162825	4.2122	0.519526
DBN1	-0.162817	7.65399	0.12524
STAT5A	-0.162783	1.17314	0.771039
NKX2-5	-0.162771	1.94949	0.84395
TSPAN7	-0.162632	-3.44697	0.968386
SPRY1	-0.162608	3.09423	0.466342
NAT16	-0.162484	-1.22727	0.754336
SHC2	-0.162475	0.782612	0.371733
KLF4	-0.16214	5.04573	0.371045
ENSG00000257354	-0.162029	2.52894	0.719107
METTL18	-0.161968	1.98147	0.638897
MAFB	-0.161717	2.15713	0.30417
HMGN2P5	-0.161688	4.32566	0.748527
ENSG00000273748	-0.161593	-0.0101642	0.892315
CDH3	-0.161501	4.81682	0.251303
NCS1	-0.161472	6.67682	0.0691123
CTSO	-0.161469	3.26782	0.263542
ZRANB2	-0.161397	6.78206	0.175594
ENSG00000267228	-0.161388	2.42533	0.894865
RTKN	-0.161385	3.39005	0.453553
USP11	-0.161361	6.40377	0.0822146
CUEDC1	-0.161347	4.3902	0.412421
TCEAL9	-0.161332	3.21123	0.801276
PRTG	-0.1613	2.03741	0.722481
RASSF3	-0.161171	5.56407	0.359565
CAMKK1	-0.161003	3.16896	0.577922
HERC2P3	-0.160975	1.60994	0.889046
RPS27AP16	-0.16097	3.17449	0.516117
COL27A1	-0.16094	4.53998	0.610421
TUBA1B	-0.160786	9.99041	0.192339
C12orf43	-0.160767	3.50725	0.583557
TCN2	-0.160703	1.64146	0.476848
ENSG00000223509	-0.160687	1.0279	0.783636
PDCD6IP-DT	-0.160662	1.91286	0.766087
HROB	-0.160609	2.84006	0.684857
DTX2P1-UPK3BP1-PMS2P11	-0.160345	3.0687	0.424987
STK26	-0.160314	-1.09824	0.905148
SPON2	-0.160307	7.21584	0.247598
ISLR	-0.160302	0.312151	0.781033
PADI2	-0.160273	0.965304	0.752182
BTN3A1	-0.16027	3.45035	0.129594
CREB5	-0.160251	4.21556	0.549229
CIBAR1P1	-0.160152	0.335327	0.835599
ISG20	-0.160082	2.49134	0.424987
NXN	-0.160074	6.39358	0.135175
ENSG00000268362	-0.160049	1.26051	0.833683
C1orf198	-0.159946	4.29678	0.372606
ENSG00000256500	-0.159825	3.89588	0.765538
SPARC	-0.159824	9.29018	0.0112713
TRIM7	-0.159554	2.20197	0.697931
SMCO4	-0.159522	1.43714	0.799953
HOXB3	-0.159504	2.87365	0.356874
ARSD	-0.159492	1.98838	0.419948
ARHGEF3	-0.159476	1.8397	0.147879
GLT8D2	-0.159413	-1.1438	0.906785
SOX11	-0.159356	2.1842	0.261462
TST	-0.15915	3.32636	0.518813
NR1H3	-0.159038	1.59837	0.74298
DGKE	-0.158954	2.90417	0.694136
PER2	-0.158939	3.28472	0.585284
SNN	-0.158791	4.26816	0.368466
CCDC80	-0.158671	7.15899	0.189743
ZNF771	-0.158659	2.26991	0.729019
MORN1	-0.158507	2.91237	0.49251
ARID5A	-0.158445	3.17487	0.428913
SMC1B	-0.158437	-0.433934	0.624536
CCNE1	-0.158403	3.77144	0.578736
FAM124A	-0.158379	0.871076	0.738952
ZNF594	-0.158112	2.70781	0.588232
HOXA11	-0.157964	0.596432	0.718138
TRIML2	-0.15796	-0.0225065	0.904499
HAS2	-0.157921	3.27363	0.17933
NEURL1B	-0.157907	4.6461	0.304148
TRO	-0.157823	2.22948	0.472424
LRRFIP1P1	-0.157779	0.890726	0.824337
VPS37B	-0.157632	5.85675	0.129139
FPGS	-0.157453	5.72383	0.15384
DOK3	-0.157339	2.2656	0.708883
FSTL3	-0.157323	6.02393	0.44297
ENSG00000243199	-0.157215	3.11944	0.613387
PLXNB3	-0.157176	1.8841	0.813689
CDR2L	-0.15713	4.47121	0.383082
THRB	-0.157129	1.60802	0.598789
UEVLD	-0.157044	3.96567	0.316538
KRT14	-0.15691	-0.735506	0.927628
RUNX1	-0.156898	6.64718	0.0836095
SIK1	-0.156826	4.57374	0.667254
CILP2	-0.156698	1.70067	0.493897
HLX	-0.156664	2.78442	0.442509
FAIM	-0.156597	2.73086	0.793573
ZNF141	-0.156563	2.81536	0.546752
DIRAS1	-0.156549	4.74649	0.206357
PAQR7	-0.15651	4.41366	0.282319
ADGRE5	-0.156464	5.03744	0.46261
RPS27AP5	-0.156434	0.53738	0.86543
MAL2	-0.156361	-0.904233	0.50264
SBK1	-0.156351	1.67342	0.328242
APOLD1	-0.156033	3.5964	0.261462
TAGLN2	-0.156029	9.12494	0.0980761
GTF2IP4	-0.155978	4.85749	0.296799
SLC12A8	-0.155942	2.66848	0.234602
MYOSLID	-0.155915	1.45679	0.904622
SNHG4	-0.155906	4.39799	0.55286
BFSP1	-0.155903	2.0588	0.691471
MLH1	-0.155892	4.8905	0.425257
AGTPBP1	-0.155505	4.91174	0.237987
QDPR	-0.155466	3.82181	0.576428
GUSBP13	-0.155404	0.748255	0.918174
MAGEE1	-0.1552	1.32262	0.610948
ENSG00000286190	-0.155199	3.88535	0.518813
EHD4	-0.155137	5.47164	0.512489
NT5DC2	-0.155061	7.06288	0.0253129
PSMB9	-0.154911	4.20542	0.430636
RPL23AP2	-0.154911	-0.0114394	0.87064
INKA2	-0.154908	0.985586	0.871267
SPOCK2	-0.154822	0.347607	0.750612
NMNAT2	-0.154814	4.56902	0.251391
LMBR1L	-0.154773	3.13388	0.512489
STON2	-0.154733	0.686071	0.592031
MSL3	-0.154698	5.06599	0.33291
ENSG00000228463	-0.154678	1.36408	0.708883
STAC	-0.154649	5.28687	0.368249
TTC28-AS1	-0.154588	3.24568	0.532747
GFOD1	-0.154476	2.83446	0.769092
CPNE8	-0.154433	-3.70828	0.97298
SEPTIN7P14	-0.154356	1.98255	0.621989
SIM2	-0.154301	3.24986	0.664467
CLSPN	-0.154136	5.72163	0.576341
FAM13C	-0.154026	-0.59229	0.876425
ASH1L-AS1	-0.153869	0.205704	0.840703
MTCL1	-0.153724	6.08318	0.129196
GTF2H2C	-0.15355	5.27558	0.340739
ANOS1	-0.15348	-1.9723	0.716771
SIMC1	-0.15334	3.14908	0.665833
RAB30-DT	-0.153268	2.71449	0.663097
PAQR9	-0.153225	1.38953	0.578075
HHIP	-0.153222	2.20972	0.748535
PWP2	-0.1531	1.17288	0.899585
TMC4	-0.153099	0.780683	0.627925
ZNF33B	-0.152981	4.389	0.596202
ALDH1B1	-0.152955	6.04985	0.244626
FXYD7	-0.152926	0.65946	0.713572
GALNT18	-0.152857	1.95368	0.868114
LRP5	-0.152854	6.29145	0.17933
SLC9A3R2	-0.152849	2.85471	0.738952
DIXDC1	-0.152833	4.34458	0.376597
MATN3	-0.15282	0.680619	0.813592
ENSG00000277287	-0.15272	-0.112351	0.898859
CKB	-0.152548	6.03997	0.425416
CD99P1	-0.152545	1.89784	0.518997
CACYBPP2	-0.152416	-0.0544636	0.889275
CHGB	-0.152407	2.32437	0.457764
TBX15	-0.152403	2.18483	0.473315
CSNK1E	-0.152382	7.36577	0.0297632
ENSG00000215068	-0.152312	1.73583	0.771481
TMEM144	-0.152265	1.84145	0.658738
WNT5B	-0.152041	4.1243	0.437963
CIB2	-0.152005	1.17109	0.758192
SECTM1	-0.151791	6.47483	0.190943
PARP12	-0.151682	4.45177	0.612785
PLEKHA6	-0.151443	2.82664	0.790354
SRSF12	-0.15142	-0.461847	0.792144
CLIP2	-0.151377	4.8109	0.231797
UBXN8	-0.151223	3.96107	0.398279
FXYD1	-0.151219	-0.618612	0.84395
PPP1R10	-0.151208	6.2892	0.3612
IFIT3	-0.150864	4.32891	0.697931
TM4SF1	-0.150863	7.65408	0.206357
GPR161	-0.150838	4.52853	0.265511
GLIPR2	-0.150813	2.08559	0.588232
C3orf62	-0.150792	2.19798	0.717998
NLGN3	-0.150741	-0.268625	0.84427
HMGB1	-0.150646	8.9845	0.273936
MYC	-0.150635	7.85817	0.329304
MMP2	-0.150551	6.29125	0.196807
TMSB4XP4	-0.150507	0.508734	0.854686
TPTEP2	-0.150466	0.75372	0.835817
PALM2AKAP2	-0.150292	7.46185	0.184071
COQ2	-0.150176	4.34894	0.501357
NOCT	-0.150085	4.0029	0.620804
CDH4	-0.149961	0.919671	0.953924
ZBTB46	-0.149902	0.194368	0.813592
ENSG00000269982	-0.149838	-0.231524	0.875563
PPM1E	-0.149713	2.40967	0.707711
ACADSB	-0.149711	3.20385	0.658738
PRANCR	-0.149684	0.298029	0.875527
ST6GALNAC3	-0.149681	2.44746	0.751969
STX18-AS1	-0.149679	0.43609	0.903039
ACSL5	-0.14966	0.840585	0.795066
GANC	-0.149603	3.31865	0.569779
ZNF248	-0.149581	3.46059	0.506364
TMEM186	-0.149447	2.94956	0.569779
RNF122	-0.149332	2.91107	0.355681
FBLIM1	-0.149289	4.61343	0.276339
FOXO6	-0.14925	-0.624487	0.899585
RIN2	-0.149228	6.06199	0.231797
PLEKHG4B	-0.149189	2.99151	0.108149
PTX3	-0.149113	0.879407	0.85433
ZNF121	-0.149029	5.59183	0.325181
HPDL	-0.14892	1.98032	0.779662
BAIAP2	-0.14891	3.78153	0.701611
TTC23	-0.148823	0.577975	0.912127
CAMK2N2	-0.148708	2.76529	0.619705
PAIP2B	-0.148658	-0.18293	0.932255
FARS2	-0.148626	3.30792	0.676918
CADM4	-0.148457	2.98201	0.289402
CENPW	-0.148372	3.90564	0.566068
PCDH18	-0.148163	3.55952	0.24988
EPHB4	-0.148053	6.83151	0.153989
CCDC40	-0.147983	1.54812	0.809706
B3GLCT	-0.147973	4.01988	0.431551
ARSI	-0.147718	1.10939	0.691254
RASA4	-0.147464	3.02121	0.633365
CDC42EP4	-0.147411	5.85753	0.350762
JPH2	-0.147371	4.32634	0.623856
FKBP5	-0.147186	4.74177	0.558011
STK38L	-0.147138	3.91304	0.464594
SNX7	-0.147061	5.44505	0.346843
RHOBTB1	-0.147034	1.00627	0.702567
ENSG00000214135	-0.146875	3.63358	0.515356
TSPAN17	-0.146859	5.35424	0.285188
HERC5	-0.146858	3.19045	0.576341
SAMD10	-0.146561	3.08279	0.45415
ZEB2	-0.146497	5.51195	0.29178
NRTN	-0.146453	-0.330631	0.871099
CCDC97	-0.14637	5.34698	0.164925
SLC20A2	-0.146273	5.15207	0.214351
LINC00680	-0.146258	2.06223	0.762185
IFI27	-0.146256	1.70064	0.719434
MAP7D2	-0.146165	2.10318	0.578736
SEPTIN9	-0.146044	8.44593	0.0830817
THOC5	-0.145986	5.70687	0.0810151
IMMP1L	-0.145977	0.61637	0.899001
EPHA2	-0.145811	7.95515	0.322897
HECW2	-0.14581	3.13859	0.734273
JAG2	-0.145679	4.37622	0.218125
PHLDB1	-0.145658	5.75806	0.189465
VAMP2	-0.14559	5.64627	0.213026
MRTFA	-0.145483	5.72375	0.231797
PAQR4	-0.145437	5.32138	0.350998
PAXIP1-AS2	-0.145416	2.09248	0.733309
MFSD9	-0.145352	2.93878	0.723939
HRAS	-0.145255	4.4689	0.512489
FYN	-0.145138	3.96812	0.522674
AK5	-0.1451	2.37405	0.613387
AGPS	-0.144995	4.92358	0.388197
SNCAIP	-0.144988	0.853235	0.658528
ZNF362	-0.144831	4.79475	0.551564
HMGN3	-0.144731	5.45748	0.469557
GNAI2	-0.144648	8.24008	0.145635
ENSG00000269001	-0.144549	1.50134	0.276116
S1PR3	-0.144436	3.14471	0.748535
LINC01232	-0.14432	0.54946	0.838029
DENND2B	-0.143934	4.41546	0.437963
MDK	-0.143718	6.47896	0.0603466
JAG1	-0.143708	5.33349	0.101147
GPR153	-0.143664	3.72465	0.322897
ZNF675	-0.143654	2.77496	0.590017
HSPBAP1	-0.1436	2.66663	0.738952
BCL2L11	-0.143466	4.03696	0.196807
F8	-0.143435	1.71607	0.699455
KREMEN2	-0.143427	2.2772	0.60381
ALKBH2	-0.143405	4.45604	0.5032
APOC1	-0.14324	0.321459	0.894297
GATD3A	-0.143182	3.11274	0.813592
PRDM15	-0.143123	3.89494	0.44297
FAM221A	-0.143005	-0.430742	0.79713
HDAC1	-0.142999	7.22436	0.0536392
HIP1	-0.142977	5.73883	0.261152
BOK	-0.142925	4.57947	0.454132
ADM	-0.142807	4.7838	0.415483
NBPF3	-0.142754	3.59839	0.431168
MLKL	-0.14269	-0.803284	0.89764
TUBBP1	-0.142592	0.717161	0.82957
MATN1-AS1	-0.142473	0.557237	0.747473
ENSG00000248101	-0.142463	1.4366	0.83237
COPZ2	-0.142401	1.68253	0.596955
WT1	-0.142381	-0.718052	0.900432
WDR43	-0.142352	6.13719	0.210368
CLTCL1	-0.142327	3.31108	0.501613
GPR158	-0.142311	3.57396	0.503595
OSBPL10	-0.142176	4.08694	0.329304
CMIP	-0.142138	6.69832	0.353972
ENSG00000275160	-0.142134	0.983714	0.84384
ZNF221	-0.142124	1.33376	0.754747
DLG3	-0.142037	2.80685	0.569779
ZNF45	-0.141955	3.95288	0.440127
CBR3	-0.141926	4.03999	0.472002
ACTA2	-0.141839	6.19305	0.427237
FHL1	-0.141806	4.20724	0.430935
GPRASP1	-0.141717	0.670377	0.875103
ENSG00000251602	-0.141627	1.32703	0.792672
MGAT4A	-0.141606	0.528037	0.595148
IL1R1	-0.141602	6.89277	0.196807
NTN4	-0.1416	4.60736	0.470007
XXYLT1	-0.141248	5.00094	0.225313
JUNB	-0.141207	7.05336	0.17933
CALM3	-0.141149	9.01765	0.1454
LY6E-DT	-0.140954	-1.26655	0.803286
MIDN	-0.140942	6.78201	0.17933
DSC2	-0.1409	0.562357	0.324734
F12	-0.140836	0.460225	0.882906
OBSCN-AS1	-0.140836	-1.21382	0.708883
NEK11	-0.140802	2.13748	0.74298
GTPBP8	-0.140702	3.3909	0.609305
MICALL2	-0.140696	4.11724	0.692263
KCTD12	-0.140499	4.80507	0.143845
ZNF100	-0.140483	2.25922	0.751734
PPIH	-0.140431	5.0925	0.506371
PRIM2	-0.140306	4.43066	0.213238
ZBTB42	-0.140287	2.29566	0.519526
EML1	-0.140192	4.76523	0.206357
HIP1R	-0.140184	3.86409	0.633365
MUC16	-0.139843	-1.33631	0.90876
ADHFE1	-0.139667	0.532265	0.733309
MAGED4B	-0.139617	2.53264	0.723939
LRRC75A	-0.13958	0.738731	0.802536
N6AMT1	-0.139468	2.52281	0.727619
ENSG00000280241	-0.139456	0.160682	0.905148
CDC20P1	-0.139427	2.49423	0.738609
COCH	-0.139318	2.11908	0.314304
CAVIN1	-0.139169	10.12	0.108264
STAT5B	-0.139139	5.30064	0.206407
SNED1	-0.139043	5.24859	0.252159
ZNF235	-0.139034	1.90064	0.610421
SDHAF2	-0.138884	3.74598	0.593069
HSPB1	-0.138821	8.60259	0.117547
ACSS3	-0.13852	-1.81133	0.743642
HLF	-0.138495	2.09514	0.777861
RCAN3	-0.138457	1.38598	0.919318
RUNX3	-0.138243	2.56533	0.310335
CEP70	-0.138186	4.50904	0.545982
FAM111A	-0.138115	5.50941	0.356874
PLEKHA7	-0.138078	2.5005	0.692301
STAG3L3	-0.137985	4.62409	0.652004
CXCL2	-0.137769	3.8829	0.654589
RGS10	-0.137758	3.40884	0.569779
GOLGA6L4	-0.137695	-0.0679275	0.923568
ENSG00000278600	-0.137468	0.855848	0.813592
SFMBT1	-0.137463	3.93262	0.548857
DNAJB6P1	-0.137369	0.814622	0.863864
GCOM1	-0.13734	-0.40509	0.956869
RRN3P3	-0.137236	1.75311	0.851274
ACYP2	-0.137213	1.35272	0.806907
VGLL3	-0.13718	6.65157	0.424661
SFXN2	-0.137065	1.93622	0.821761
MIATNB	-0.13701	0.550845	0.864123
SPIN4	-0.136984	3.75747	0.613302
ENSG00000259366	-0.136977	0.00146161	0.883949
NEBL	-0.136935	2.08044	0.700192
TNFAIP1	-0.136848	6.27642	0.05687
MYL6	-0.136731	8.77798	0.150859
DGKH	-0.136705	4.77693	0.697931
KAT8	-0.136666	4.20388	0.558932
ZNF789	-0.136639	2.77545	0.750612
RARB	-0.136564	-0.0536632	0.814584
ZHX2	-0.136561	2.81123	0.605532
ENSG00000279443	-0.136361	0.292445	0.895664
TNS2	-0.136338	3.86369	0.488443
ZNF677	-0.13631	1.34821	0.206357
FAM86B3P	-0.136299	0.604057	0.811638
DBNL	-0.136248	6.48307	0.231127
HOXB8	-0.136218	2.0607	0.629596
HES4	-0.136209	3.34808	0.534689
ENSG00000286047	-0.136197	-0.344424	0.834652
BORCS8-MEF2B	-0.136149	1.52505	0.899585
FSCN1	-0.136108	7.39344	0.383082
RAB39B	-0.136094	1.78222	0.709386
C3orf52	-0.136069	2.1972	0.736829
LINC02298	-0.135929	-0.804189	0.907425
SNAI1	-0.135927	2.27465	0.714978
AK1	-0.135919	4.61366	0.562658
GBP1	-0.135813	4.34533	0.57199
ZNF778	-0.135735	3.86878	0.551564
PTMA	-0.135638	10.7995	0.231797
PPP1R9B	-0.13557	7.33768	0.318776
SP110	-0.135496	3.84922	0.610421
ZNF280D	-0.135422	3.6524	0.568309
ZNF596	-0.135421	1.35895	0.692789
RPLP0P6	-0.135357	3.23588	0.748535
HOXC-AS2	-0.135294	0.866242	0.778615
CDH11	-0.13523	3.70733	0.166976
EPOP	-0.135112	4.38682	0.518813
TGFB3	-0.135085	3.44421	0.430335
TMEM68	-0.134947	3.56395	0.576428
DIS3L2	-0.134901	3.78346	0.676918
ENSG00000245498	-0.134788	-0.693854	0.910343
GPR135	-0.134698	1.64545	0.784992
TPCN2	-0.134614	3.77671	0.621328
OAS2	-0.134448	2.52998	0.738957
MYO1E	-0.134283	6.54146	0.363417
NUDT11	-0.134281	3.35796	0.573109
TBC1D24	-0.134273	4.54194	0.356874
ARHGEF16	-0.134265	0.130442	0.922746
SLC35F2	-0.134251	3.99495	0.598789
DUXAP10	-0.134238	4.4246	0.795066
PPL	-0.134147	2.70864	0.805363
CBWD1	-0.134052	4.42851	0.424987
MSRB2	-0.133981	2.21168	0.720922
PNMA6B	-0.133856	-0.252981	0.82299
RPL15P3	-0.133792	2.36919	0.714978
ZNF169	-0.13379	2.0911	0.742907
BORCS7	-0.133688	2.28744	0.793573
ZNF433	-0.133663	0.904271	0.704737
CDC42EP3	-0.133628	6.33757	0.415483
ENSG00000278133	-0.133624	0.880661	0.888015
ATP8B1	-0.133528	5.92534	0.147879
GNAZ	-0.133487	3.62615	0.519526
CMTM7	-0.133465	3.75148	0.558932
GOLGA8B	-0.133421	6.03634	0.685297
TSGA10	-0.133361	0.801279	0.835817
CMTM4	-0.133249	4.56079	0.512489
KLHL7-DT	-0.133247	0.350234	0.863864
ACTB	-0.133121	12.4142	0.0892459
ZNF462	-0.133098	5.85825	0.359565
FKRP	-0.132977	3.92496	0.655225
NRG1	-0.132555	5.67257	0.297886
AHDC1	-0.132524	6.13189	0.49302
ZNF416	-0.13251	1.95532	0.753115
HHIP-AS1	-0.132471	-0.0420763	0.863669
SCO2	-0.13247	4.36423	0.370817
AMOTL2	-0.132453	7.10158	0.142781
BCYRN1	-0.132405	5.08862	0.927562
ANP32A	-0.132292	6.80613	0.356874
SEMA3C	-0.13223	6.58772	0.388197
OAS3	-0.132174	5.38995	0.632923
FAM3C	-0.132024	5.47222	0.411109
PSPC1	-0.132012	6.00875	0.275367
ZC3H4	-0.132005	6.42386	0.177607
ZNF404	-0.131983	0.813058	0.680283
LSAMP	-0.131928	-1.41618	0.90876
PLCD4	-0.131886	0.568085	0.55286
ADCY3	-0.131753	5.76743	0.343843
ZYG11A	-0.131674	1.4057	0.51398
PLAGL1	-0.131641	6.27055	0.4669
SOX4	-0.131603	5.7308	0.312731
TSPAN9	-0.131589	5.0685	0.413056
SARS2	-0.131473	3.88806	0.534069
ISG15	-0.131365	4.62939	0.698065
SURF1	-0.131325	2.9525	0.648258
FAM111B	-0.131268	5.04038	0.686008
PLXNB2	-0.131248	7.76301	0.183158
RELL2	-0.131231	3.47761	0.536916
PLEKHS1	-0.131144	-1.017	0.754274
COL15A1	-0.131057	4.85414	0.501357
PLCD1	-0.131038	3.55541	0.368466
LRRC32	-0.131032	-0.527475	0.692263
BTG2	-0.131026	1.67936	0.876425
CCDC12	-0.130919	4.81255	0.515356
PLXNA4	-0.130893	0.0891955	0.665867
ZBED1	-0.130865	5.82462	0.285668
DDIT4	-0.130851	8.46817	0.187284
KRBA2	-0.130713	2.2483	0.610948
SLC29A4	-0.130635	2.65928	0.450883
R3HDM4	-0.13051	5.41146	0.177681
ITGBL1	-0.130455	3.69318	0.590523
ODAD3	-0.13044	0.354637	0.885608
USP16	-0.130385	5.14631	0.379582
LITAF	-0.130292	5.29672	0.261962
AUTS2	-0.130276	3.41655	0.469557
LRRC24	-0.130063	1.83401	0.644733
RPS6KA4	-0.130042	5.93536	0.439718
CGAS	-0.130038	4.32142	0.471494
GPRC5C	-0.129845	2.24999	0.508529
DPP4	-0.129836	0.263602	0.449964
UHRF1	-0.129806	6.52751	0.582718
RTN4RL1	-0.129713	5.05982	0.467946
AASDH	-0.129661	3.05993	0.658431
PLAUR	-0.129594	5.60497	0.251303
FAM27E3	-0.129535	1.75288	0.696723
ENSG00000266208	-0.129506	0.707093	0.873457
EFR3B	-0.129483	2.69232	0.82301
BST2	-0.129473	4.18281	0.469696
RHOC	-0.129463	7.7038	0.107375
GSN	-0.129381	7.12184	0.353972
MCPH1-AS1	-0.129381	1.50207	0.684309
TRIM26	-0.129339	5.7109	0.476848
KIF9	-0.129265	2.1082	0.877816
SPIN3	-0.129222	3.76317	0.685297
MR1	-0.129042	4.00105	0.464278
SDC1	-0.128983	6.79342	0.425806
WDR31	-0.128983	0.508899	0.83237
LINC01606	-0.128823	1.97725	0.46732
PRKX	-0.128696	5.24193	0.350998
ALDH7A1	-0.128646	5.76611	0.244626
RAB39A	-0.128578	-0.323814	0.834534
DGKQ	-0.12848	2.92218	0.729019
TANGO6	-0.128441	3.93258	0.639622
TUBB4A	-0.128262	2.39182	0.536916
TUBA3FP	-0.128225	1.3869	0.771005
SEPHS1	-0.128168	6.33606	0.17933
VPS9D1	-0.128137	2.31579	0.572365
LAMC2	-0.128057	2.74723	0.716126
ANKRD13B	-0.128032	5.02256	0.364118
FARP1	-0.128025	4.93834	0.165438
HCAR1	-0.128021	-1.50263	0.819869
GPRIN1	-0.128019	4.63409	0.457764
ZNF394	-0.127915	3.79833	0.516492
MEIOB	-0.127891	-0.102193	0.697931
TMEM131L	-0.127819	4.56938	0.430862
DLGAP4	-0.127786	7.38513	0.123744
SLC16A3	-0.12778	6.23507	0.490388
KCNK1	-0.127774	-0.904972	0.964074
ANXA2	-0.127705	10.1483	0.159834
SHMT1	-0.127573	5.15018	0.393391
RGS2	-0.127526	1.51788	0.748564
EDIL3	-0.127441	4.08716	0.309445
TYRO3	-0.127275	4.19845	0.552111
EID1	-0.127222	6.86427	0.233321
PBX1	-0.127049	5.63675	0.621316
[truncated: 12,141 more rows]
