# Supplementary material for: Blocking Tryptophan Catabolism Reduces Triple-Negative Breast Cancer Invasive Capacity
Source: Cancer Res Commun. 2024 Oct 16;4(10):2699–713. doi: 10.1158/2767-9764.CRC-24-0272 (PMC11484926; doi:10.1158/2767-9764.CRC-24-0272)
Supplement: Supplementary Table S6 — Significant GSEA full list of Bulk RNA-seq for BT549 shTDO2-82 vs. shSCR control [file crc-24-0272_supplementary_table_s6_suppst6.xlsx]

## Sheet: fGSEA_results
Supplementary Table S6. Significant GSEA full list of Bulk RNA-seq for BT549 shTDO2-82 vs. shSCR control
GSEA Hallmark pathway	padj	ES	NES
HALLMARK_HYPOXIA	0.00251004	0.585515	2.06103
HALLMARK_GLYCOLYSIS	0.00251004	0.558219	1.96107
HALLMARK_INTERFERON_ALPHA_RESPONSE	0.00251004	0.610044	1.96011
HALLMARK_INTERFERON_GAMMA_RESPONSE	0.00251004	0.523382	1.8185
HALLMARK_MTORC1_SIGNALING	0.00251004	0.464646	1.65828
HALLMARK_HEDGEHOG_SIGNALING	0.112754	0.602648	1.58777
HALLMARK_EPITHELIAL_MESENCHYMAL_TRANSITION	0.0208681	-0.449144	-1.51712
HALLMARK_TGF_BETA_SIGNALING	0.0724113	-0.562342	-1.58761
HALLMARK_KRAS_SIGNALING_DN	0.0190341	-0.537677	-1.63775
HALLMARK_KRAS_SIGNALING_UP	0.00858959	-0.514271	-1.65756

## Sheet: Parameters
Parameter	Value
Project	Richer_AT0174_TDO2_RNASeq_Oct2023_data
Exp group	BT549_shTDO2_082
Control group	BT549_shSCR
Gene sets species	Human
Gene set collections	H
Permutations	10000
Date	2024-04-23 17:38:11
