# Supplementary material for: Blocking Tryptophan Catabolism Reduces Triple-Negative Breast Cancer Invasive Capacity
Source: Cancer Res Commun. 2024 Oct 16;4(10):2699–713. doi: 10.1158/2767-9764.CRC-24-0272 (PMC11484926; doi:10.1158/2767-9764.CRC-24-0272)
Supplement: Supplementary Table S7 — Differential gene expression list of Bulk RNA-seq for BT549 shTDO2-82 vs. shSCR Control [file crc-24-0272_supplementary_table_s7_suppst7.xlsx]

## Sheet: Comparison
Supplementary Table S7. Differential gene expression list of Bulk RNA-seq for BT549 shTDO2-82 vs. shSCR Control
Gene Name	log2FC	AveExpr	adj.P.Val
EYA4	-9.26858	0.781349	7.21227e-13
BZW1-AS1	-8.04048	-4.05084	4.18897e-11
RSPO3	-7.50581	-1.61361	2.32275e-10
PTGFRN	-7.11397	2.90295	9.38364e-11
ZNF521	-7.1104	-1.49887	5.01427e-09
CYP39A1	-6.88136	-0.710622	1.39466e-09
PTPRZ1	-6.71016	-1.28995	1.09375e-09
CADM2	-6.58312	0.182876	3.20128e-09
PDE3B	-6.52337	-1.97374	9.32688e-10
LRAT	-6.47188	-0.748963	6.75707e-16
SSTR2	-6.36878	-1.12512	1.59669e-18
PLEK2	-6.21035	0.472566	1.36697e-07
RAPGEF5	-5.96949	-1.04265	4.06998e-08
BEX5	-5.74397	-0.9567	1.51267e-09
FLRT3	-5.68058	2.62723	5.0098e-15
HEPH	-5.6063	-2.56725	8.51107e-07
EREG	-5.54391	-2.18284	8.26296e-06
ENSG00000256514	-5.50774	-1.14702	0.142298
EN1	-5.45948	3.11188	7.02826e-12
SOX11	-5.45533	2.1842	2.44999e-17
ITGA2	-5.36688	4.62783	1.57322e-21
FLI1	-5.34294	-0.48791	7.09437e-08
SLC25A27	-5.3428	1.03246	5.73142e-08
GUCY1B1	-5.19807	0.657287	1.37572e-10
HOXA3	-5.16865	0.329878	4.51856e-09
MAL2	-5.11114	-0.904233	2.33956e-07
HS3ST3A1	-5.08066	-0.703271	2.37681e-07
ITGA11	-5.0372	1.99205	1.42537e-18
PTPRD	-4.92128	3.56185	2.78808e-21
CDK14	-4.90818	1.39133	1.2492e-09
PKNOX2	-4.73887	-0.890711	3.73979e-07
GRB10	-4.73117	4.45488	4.47803e-10
GAP43	-4.71334	-1.37453	3.87411e-11
CADM1	-4.70739	1.60313	9.83835e-14
NRIP1	-4.61661	3.4832	1.31427e-12
CBLN2	-4.56681	-0.681828	5.3685e-09
BHMT2	-4.56024	-1.53208	1.15226e-07
ST6GAL1	-4.53027	2.57032	1.55892e-11
CEMIP	-4.42357	2.51087	7.68397e-10
CACNB2	-4.37454	-2.10932	3.22252e-05
PTN	-4.33989	1.96004	8.35108e-07
FOXQ1	-4.29444	-3.41371	2.08509e-05
CACNA2D1	-4.24296	1.1889	2.38668e-12
ENSG00000287158	-4.20948	0.829987	2.64309e-09
DKK1	-4.19241	4.15543	4.46956e-23
PDPN	-4.19217	-2.32062	1.01784e-05
RCAN2	-4.16774	-1.52294	5.29981e-06
PHKA1	-4.16008	1.97499	4.21557e-13
ISM1	-4.07598	0.168942	3.24467e-08
ITGB8	-4.01548	1.95337	7.77324e-08
ZNF154	-3.96363	-0.876259	4.26634e-12
ENSG00000249364	-3.90536	-2.23999	0.000100928
PLCL2	-3.88358	3.00512	1.17059e-17
FMN1	-3.86846	0.0917939	7.08995e-14
CNKSR2	-3.81708	-1.55865	5.78788e-06
C4orf19	-3.81465	-1.71747	1.71778e-11
ID4	-3.79903	2.9835	4.1917e-21
SULF1	-3.77622	-0.123522	0.000140126
PRSS3	-3.74258	-3.7466	1.8971e-05
ENSG00000286190	-3.73732	3.88535	1.37748e-20
MGST2	-3.73596	-2.70477	7.50465e-05
CRACD	-3.7178	3.1446	3.11477e-15
ALDH1A1	-3.69809	-2.17749	7.57636e-07
IQGAP2	-3.66076	-1.26008	0.000103068
ENSG00000255439	-3.65549	-0.361027	0.0187522
ENSG00000258830	-3.58547	-1.36527	0.0221454
TBC1D9	-3.58075	3.19153	5.37657e-17
ELMO1	-3.57168	-2.77226	6.81121e-06
SLIT2	-3.56269	5.6552	1.46556e-22
LRRC8C	-3.54422	2.28008	4.33104e-15
IGSF3	-3.5413	3.79071	8.87857e-15
EDNRA	-3.53485	0.0309801	0.00014058
PLXNA2	-3.52914	2.26664	0.000189292
FABP3	-3.51581	-2.12462	0.000115809
PLAT	-3.51415	4.42297	9.70886e-20
RERG	-3.50206	-1.42299	7.2716e-05
TBX2	-3.50091	2.53427	4.74278e-20
TIMP3	-3.4405	5.44363	5.54511e-16
DCHS1	-3.41886	-0.0892646	5.16805e-10
SCARA5	-3.40808	2.40368	2.08119e-05
AS3MT	-3.4061	0.665419	0.00789369
GRIP1	-3.40139	-1.53545	1.63541e-06
NPNT	-3.38864	-1.3246	0.000456639
DPP4	-3.36969	0.263602	9.72453e-05
SMOC1	-3.36824	1.82288	2.11078e-05
ANOS1	-3.36644	-1.9723	1.00684e-05
SAMD11	-3.35374	4.11576	2.46477e-13
PTGFR	-3.34455	3.95811	3.02577e-11
BEX3	-3.33867	1.45086	1.93472e-13
CCN3	-3.31941	4.68777	5.40672e-13
PRKD1	-3.31853	-0.405994	1.51721e-07
ZNF488	-3.31744	2.20635	4.63462e-10
FOXC2	-3.29927	0.515657	8.96413e-13
ABI3BP	-3.29581	5.54886	4.54249e-14
TDO2	-3.28821	2.12755	1.06586e-08
SLCO4C1	-3.27314	-1.96962	0.000865184
ARNT2	-3.27271	1.32592	7.51241e-08
ARHGEF4	-3.27197	-0.313799	6.69416e-06
MAPK10	-3.26956	-0.300904	6.86723e-07
B3GALT1	-3.25729	0.0113639	0.000228864
ENSG00000234147	-3.24167	0.925487	2.74289e-08
OSR1	-3.23108	1.09967	7.49785e-15
CHN1	-3.22862	3.1887	1.96876e-11
LGI2	-3.22124	0.199354	3.60187e-16
EXPH5	-3.21315	-0.984811	8.36619e-06
SEMA5A	-3.20427	-2.85901	0.00129769
BMP2	-3.18818	3.28019	6.59675e-23
RBP1	-3.18683	-2.47638	0.00177639
HECW2	-3.18564	3.13859	3.54839e-17
COL21A1	-3.16426	-0.829804	0.000199314
GABRE	-3.15401	3.23161	1.12013e-08
ZNF385B	-3.14468	1.52932	1.20433e-07
RASSF9	-3.13982	-0.223123	0.000124275
MMP1	-3.1295	1.058	2.72184e-14
PRRG4	-3.12533	-0.486966	1.49167e-06
FAM241A	-3.11144	2.49447	3.85665e-11
DACT1	-3.05694	1.34029	4.44769e-10
AQP3	-3.0404	-0.00361914	0.000151591
TMC5	-3.03602	0.732771	4.53389e-13
ZFPM2	-3.01724	1.88469	3.52779e-11
ENSG00000285238	-3.00821	0.450457	0.114824
JHY	-3.00282	-0.725968	2.6021e-06
SBSPON	-2.99913	2.02869	3.46415e-12
HS3ST3B1	-2.95942	2.17284	7.18642e-09
CREG2	-2.95255	0.263137	4.53174e-09
EFHD1	-2.93685	0.284162	0.000113057
PTPN13	-2.92544	4.67775	4.80483e-16
QRFPR	-2.9234	-1.08218	2.05872e-09
RBP4	-2.9194	1.94956	2.05801e-16
ATOH8	-2.91219	4.32364	6.92421e-18
NTRK2	-2.901	-1.44659	2.76843e-05
ENSG00000266709	-2.87961	-0.2605	4.56934e-07
LYN	-2.87685	4.65649	4.68428e-22
FAM83B	-2.86181	2.8131	6.1182e-12
ARHGEF26	-2.86046	2.2013	1.62239e-12
NUPR1	-2.85704	3.7424	1.77744e-12
TNFRSF11B	-2.85204	1.62039	7.20355e-19
LINC00511	-2.84916	1.07311	6.11207e-09
NMU	-2.81958	-0.192421	0.000291898
HTR2A	-2.81783	-1.4007	1.02319e-06
CCN4	-2.81697	-1.44883	8.57236e-05
FOXO6	-2.80889	-0.624487	5.94208e-09
NXPH2	-2.80208	-0.981155	1.43462e-07
PRRX1	-2.79007	4.22704	2.37252e-18
CRYZL2P	-2.77914	1.46428	1.80949e-06
ETV1	-2.76885	3.8006	2.69611e-12
KIAA1549L	-2.73815	0.907595	4.72074e-12
MAGEH1	-2.73242	0.401554	7.08829e-07
TMSB15A	-2.73163	-1.50402	9.12366e-07
SLC2A3P1	-2.72028	-1.15214	0.436109
COL6A2	-2.71368	6.98111	8.06953e-24
TBX2-AS1	-2.70711	-0.527447	5.75216e-10
NDNF	-2.68957	0.411929	1.55892e-11
C1orf21	-2.68233	4.36574	2.46019e-16
KRT15	-2.68027	1.49403	1.07953e-07
PCDH10	-2.67242	0.612352	3.84479e-07
B3GALNT1	-2.63521	2.3225	2.01778e-09
ZNF804A	-2.63143	0.760801	1.19064e-07
ENSG00000288656	-2.6241	1.70604	6.27109e-05
LINC02593	-2.62103	2.0069	1.16112e-08
IL2RA	-2.61022	-0.943186	5.9592e-10
TNIP3	-2.59035	1.09331	6.5151e-10
GSTO2	-2.58979	0.106626	1.3425e-08
SP6	-2.58747	0.378815	3.33346e-09
GJA1	-2.56874	7.16984	2.78808e-21
MAFB	-2.55141	2.15713	7.21227e-13
HDGFL3	-2.55105	4.68921	5.35082e-21
COL6A1	-2.54833	7.97432	5.41124e-25
FZD1	-2.51999	3.29886	5.78203e-16
SRPX	-2.51903	2.15716	2.89752e-11
MTSS1	-2.51564	3.78881	1.80029e-17
KRT81	-2.5143	-0.996847	2.12065e-08
EPHA5	-2.50846	1.66766	1.01032e-14
MEF2C	-2.50353	0.764734	0.00444501
GNAQ	-2.50325	5.77651	5.14666e-22
ALPK1	-2.49435	1.531	2.60815e-07
MGAM	-2.49434	-1.009	9.50745e-06
ENSG00000275496	-2.49307	-3.78386	0.255774
TLR2	-2.48619	-1.65612	0.0150488
TMEM154	-2.48227	-1.90439	0.00239162
LINC00460	-2.47816	-0.375103	1.54091e-05
MOB3B	-2.45801	-0.243249	0.000218775
GUCY1A1	-2.45424	-0.527402	4.60332e-05
VNN1	-2.44413	-0.182686	1.15721e-08
EPHB2	-2.44149	4.09776	2.2934e-16
CHD5	-2.43534	3.44044	1.55013e-17
MME	-2.42708	4.42483	1.78035e-15
SELENOP	-2.41448	-2.70632	0.0691139
NOVA1	-2.41389	2.83185	3.25759e-12
C16orf74	-2.41345	-0.0371505	0.000121386
PLSCR4	-2.40735	1.48258	0.000115727
MAB21L3	-2.40708	-3.14321	0.0329644
KIF26B	-2.39684	1.76628	3.34637e-14
PLPP4	-2.38442	1.54314	4.13917e-12
DIO3	-2.3815	0.452777	1.4586e-14
NTRK3	-2.37775	3.18757	4.68004e-20
TMTC1	-2.34786	4.19728	7.74124e-10
PICSAR	-2.34307	-3.99956	0.00512273
DSG2	-2.33944	5.8166	8.5968e-16
WIPF1	-2.33176	0.0263318	0.00642609
ENSG00000280800	-2.3279	-2.60934	0.745075
PKIA	-2.32738	1.9115	3.81366e-08
PCLO	-2.32724	1.65876	0.000810193
MAP7D2	-2.32311	2.10318	3.75529e-09
SIM2	-2.32005	3.24986	1.55522e-14
BAMBI	-2.3173	4.17411	4.1917e-21
TINCR	-2.31	0.0151002	3.14836e-10
GPM6B	-2.30988	-1.2775	0.0209398
HTR1D	-2.30654	-0.0666902	7.4975e-05
WT1	-2.30595	-0.718052	1.55892e-11
ITGA4	-2.30365	2.50715	3.90987e-17
MISP	-2.30244	0.90384	1.37349e-09
RGS5	-2.29321	4.19494	1.2521e-21
PCDH7	-2.29242	4.2832	1.56986e-13
BMP6	-2.28365	1.5482	4.38367e-14
DYSF	-2.27116	0.326055	7.51501e-06
ADAMTS7	-2.2589	0.339206	1.17348e-05
KCNK2	-2.2482	3.1143	7.77412e-14
ZDBF2	-2.22293	1.58968	3.20258e-08
PDK4	-2.21918	-0.348468	0.0466436
MAP9	-2.2048	2.5115	9.82944e-13
RND3	-2.20046	5.8012	5.26426e-21
AK9	-2.19371	0.279366	2.78353e-06
GAS7	-2.17595	-3.06621	4.6229e-09
MGP	-2.17217	5.82756	4.95433e-19
DCLK1	-2.16775	0.905126	1.12646e-08
SULF2	-2.16769	1.61271	7.49406e-11
NGEF	-2.16513	1.64785	3.62082e-08
IGFBP7	-2.16222	4.35796	6.85673e-14
NPAS2	-2.15949	-2.45326	0.0492903
FOXF2	-2.15376	1.54978	4.66281e-11
ROR1	-2.15252	2.60344	1.25604e-06
FBLN1	-2.14444	4.34846	1.30542e-13
FZD3	-2.13866	3.17457	1.57025e-14
GULP1	-2.13827	2.40003	9.2535e-21
HCAR1	-2.13554	-1.50263	0.000421686
ATP10D	-2.13172	2.34863	4.15637e-12
HS3ST1	-2.10851	0.198642	2.3787e-06
KCNF1	-2.08926	1.10387	1.10425e-14
SYCP2	-2.08377	1.18506	1.4252e-07
IDO1	-2.08305	-1.49708	0.0402487
TMCC3	-2.07692	0.63622	6.47492e-11
PTGIS	-2.0705	2.48822	1.0345e-12
LRP1B	-2.06783	3.63911	5.33161e-14
KCNC1	-2.06691	-0.94489	6.12781e-07
SLC39A11	-2.06551	3.48487	3.49896e-18
LBH	-2.06035	0.793336	2.20246e-12
C1orf226	-2.05773	2.16811	4.21801e-11
SCARF2	-2.05552	2.54047	1.48846e-10
NLRP1	-2.05419	4.25066	6.61949e-14
LRIG1	-2.04939	4.03499	7.26294e-19
COL9A2	-2.03959	1.97868	9.46661e-14
IFNLR1	-2.0195	-4.03853	0.0295852
BMP7	-2.00423	1.75003	1.24911e-18
WNT7B	-2.00305	0.764478	3.02264e-12
ARAP3	-2.00188	2.23272	6.38959e-12
ID3	-2.00159	7.40738	1.30754e-20
ENSG00000273760	-1.99868	-2.99266	0.0550146
LPAR1	-1.99711	4.05648	9.78679e-14
JUP	-1.98528	5.45823	4.29929e-18
POSTN	-1.98346	3.27081	2.9802e-14
DPYSL5	-1.97932	0.234435	9.39696e-10
SOX8	-1.97444	-0.650613	1.53224e-11
AKR1C1	-1.97027	2.93818	3.05863e-06
MYLIP	-1.96841	2.38973	2.406e-06
NFE2L3	-1.96278	3.33864	2.34263e-13
MMP3	-1.9627	-0.290151	6.39717e-09
NSG1	-1.96193	-3.27911	0.0361669
MSLN	-1.96097	1.27954	1.76663e-13
KCTD14	-1.95374	-0.679336	0.0122101
SERPINI1	-1.9467	-0.840644	6.27109e-05
SLITRK4	-1.93533	1.55488	9.10027e-17
ENSG00000238178	-1.93517	-0.190202	3.90987e-17
EDA	-1.93182	-3.5608	0.0957913
APBB1IP	-1.9307	-0.661741	2.85893e-12
CYP27A1	-1.92188	0.494391	1.505e-05
TPD52	-1.91915	4.95509	2.18993e-10
OSBPL6	-1.91903	3.98967	4.84403e-14
B4GALT6	-1.91611	2.88947	3.62419e-11
SOX3	-1.91326	-1.27518	1.17662e-05
CYYR1	-1.90216	0.337964	1.765e-06
CCDC68	-1.90052	2.33522	5.30243e-12
ENSG00000285517	-1.8978	2.29657	5.74558e-08
LARGE1	-1.89772	0.893624	1.34205e-08
EPHA3	-1.89732	0.241514	0.0112589
ST8SIA4	-1.89362	0.278274	1.13502e-07
S1PR3	-1.88578	3.14471	5.35242e-20
DTX4	-1.88103	-0.186689	1.94857e-05
TAFA3	-1.87716	-1.0454	0.00180172
GATA2-AS1	-1.8765	2.91175	1.02819e-14
SCN1B	-1.87193	0.752138	3.78151e-06
KRT18	-1.87007	7.54448	3.21586e-20
H2AC18	-1.86365	-0.346205	0.582371
LMOD1	-1.85951	-2.29735	0.0301633
PCDHB9	-1.85445	1.72587	3.73135e-11
LYPD6	-1.85018	0.0656784	0.0041703
FOXD3	-1.84899	0.335266	5.96407e-08
LYPD3	-1.84822	2.71847	3.15401e-14
FYB1	-1.84728	0.895113	0.000464949
PRKAR2B	-1.8472	0.0992742	6.49938e-05
LIMS4	-1.84569	-1.33767	0.014492
TBC1D1	-1.84329	5.27679	4.74278e-20
PLEKHG3	-1.83991	2.54715	1.95765e-07
PLEKHA6	-1.83895	2.82664	5.47571e-12
GRAMD1B	-1.83852	3.7669	8.88253e-20
MRAS	-1.83515	3.11699	6.04786e-13
OTUD1	-1.83199	3.4221	1.21081e-15
TLR4	-1.83084	-3.85206	0.0530373
FBLN2	-1.8307	7.00836	4.1917e-21
ENSG00000279118	-1.82475	0.28213	4.24148e-05
ENSG00000256802	-1.81799	-0.912648	1.62223e-07
TMEFF2	-1.81212	1.9092	1.37511e-13
SLC29A3	-1.80614	0.676944	5.4659e-06
ADAM11	-1.80285	1.77477	3.30234e-12
ID1	-1.78517	7.53754	2.99566e-20
PTPRU	-1.78514	3.30905	7.52875e-11
ISLR2	-1.78047	1.07961	4.13843e-05
MYO1D	-1.77187	-1.80822	0.109546
CPXM1	-1.76353	-0.722342	2.58814e-07
RNF217	-1.76301	3.49816	1.93103e-12
PELI2	-1.75651	-2.44978	0.111209
PARM1	-1.75313	-1.09142	0.0710394
NLGN1	-1.75247	0.56855	2.91872e-10
PROS1	-1.74653	3.85709	7.50853e-16
ADGRG2	-1.73361	-2.85032	0.11843
FRAS1	-1.73207	0.108609	4.68128e-07
FCAR	-1.73047	-1.41244	6.30696e-08
IL7	-1.72876	0.132318	9.39947e-07
KLHL29	-1.72583	0.311659	0.000100706
SIPA1L2	-1.72111	4.69968	3.94175e-19
SLC16A14	-1.71831	-0.659741	0.00133575
LRATD2	-1.71452	4.35256	1.71338e-21
GATA6	-1.70275	4.52437	2.7823e-18
TRHDE	-1.70063	-3.3657	0.059627
ST3GAL5	-1.69697	0.395929	1.88407e-06
SYT17	-1.68699	0.437235	0.000361411
EMILIN3	-1.68544	0.0700791	1.90335e-11
NLGN3	-1.68476	-0.268625	0.000436981
KRBA2	-1.68442	2.2483	8.5112e-08
WDR86	-1.68424	-2.82404	0.00460105
CADPS2	-1.67815	-2.08045	0.0645068
NOS1AP	-1.67743	1.27206	1.73429e-06
DCN	-1.67387	-0.312319	0.104547
RAB11FIP4	-1.66941	2.48599	5.54094e-13
TNFAIP3	-1.66756	4.76999	1.63259e-16
MACROD2	-1.6664	0.508833	3.26287e-07
P2RX6	-1.66321	0.399305	1.7438e-05
GPR1	-1.66247	0.280176	5.13825e-07
CRISPLD2	-1.6622	4.11549	6.33556e-12
COL19A1	-1.65835	-0.667273	2.75332e-14
DLL1	-1.65618	1.353	8.16086e-06
LAMA1	-1.64959	-3.60338	0.128739
SLC44A1	-1.64944	4.34864	2.28955e-16
APBB2	-1.63995	4.58222	1.02957e-15
APCDD1L	-1.63838	-1.54512	0.0749641
SVEP1	-1.63593	1.86484	1.08594e-05
TRO	-1.635	2.22948	7.53302e-15
KANK4	-1.63345	-0.69346	1.80949e-05
IL4I1	-1.62982	0.612017	0.00357834
ZNF516	-1.62714	2.75838	1.86383e-10
OSBPL7	-1.62649	0.313638	1.1049e-05
ENSG00000259976	-1.62581	-1.73415	0.418906
SHC3	-1.61931	-2.76785	0.090784
UNC5C	-1.61778	-1.73996	0.11646
PHLDA3	-1.61544	4.39923	6.7924e-10
TBX1	-1.60526	0.14456	4.58785e-07
MSC	-1.60377	3.31542	0.000274453
TNFAIP8L3	-1.60195	0.197888	0.0242603
C1QTNF1	-1.59944	4.71577	2.8453e-11
CDH11	-1.59231	3.70733	5.81948e-20
EDNRB	-1.58618	1.05872	0.0304662
SMAD9	-1.58337	4.46363	4.96181e-14
HMCN1	-1.58235	3.92365	2.46788e-09
GATA2	-1.57853	4.94647	4.11521e-19
LLGL2	-1.57222	1.05598	7.59118e-05
FCGRT	-1.57019	2.09277	1.0419e-10
TNFRSF21	-1.56557	5.05673	4.74278e-20
MFGE8	-1.56306	5.88289	5.35242e-20
NFE2	-1.55905	0.200292	0.00722181
ADD3	-1.55815	0.806336	9.82488e-05
PAPPA2	-1.55725	1.05737	7.3996e-08
CADM4	-1.55319	2.98201	8.25359e-12
PERP	-1.55079	5.86854	1.01268e-18
KCNJ12	-1.55048	0.350592	4.17741e-06
STRA6	-1.54839	3.66341	2.46561e-15
CEROX1	-1.54727	-0.907316	1.48748e-08
MCC	-1.54683	2.95848	2.33833e-14
IL18	-1.54415	-2.83145	0.0990246
PCDH18	-1.54369	3.55952	4.4885e-12
S1PR5	-1.542	0.00570375	8.98106e-07
ME3	-1.54091	-0.753849	0.000729804
MIR99AHG	-1.54001	0.675868	0.00086456
LMO2	-1.53921	-1.48292	0.0148127
TRPV4	-1.53784	-0.311093	5.18993e-05
FBXO16	-1.53726	0.840474	2.35686e-07
TTC23	-1.52897	0.577975	0.000127914
ITPKB	-1.52747	1.94506	4.97445e-09
LPAR3	-1.52019	2.04265	2.13865e-08
MSC-AS1	-1.51866	2.72818	0.0052022
PTPRM	-1.51212	-1.45152	0.0305281
RPS6KA2	-1.51149	2.7176	1.987e-05
TES	-1.50807	2.21251	2.49028e-13
LMTK3	-1.5076	2.01817	8.64101e-13
AVIL	-1.50727	0.3295	0.000236443
RESF1	-1.50412	4.54871	4.35767e-12
ENSG00000287038	-1.49781	-0.132743	2.74969e-06
TNFRSF11A	-1.49748	2.36688	2.78603e-07
TSPAN15	-1.49398	0.850565	5.25715e-05
INHBA	-1.48847	1.8564	3.36553e-10
COL18A1	-1.48584	6.80252	6.1087e-18
RHOBTB3	-1.48534	5.3839	2.71032e-16
FAM43A	-1.48228	5.07238	2.9067e-17
TFAP2C	-1.48225	4.71673	1.58555e-15
CPM	-1.48217	3.00913	1.97713e-16
LRRC8B	-1.47957	3.01144	3.68101e-11
C15orf48	-1.47892	0.316342	0.00176951
E2F5	-1.47685	2.99832	2.36175e-09
ACE	-1.46769	-0.586353	0.000110867
LRRC1	-1.46645	2.9087	8.93247e-12
CACNG8	-1.46418	0.566949	2.31728e-10
MEIOC	-1.46217	-1.36996	0.0501784
CCDC71L	-1.46039	4.01069	1.27262e-10
CCDC102B	-1.4595	1.4074	0.000417612
BEND7	-1.45702	0.489614	0.000557779
LHX9	-1.45097	1.81871	9.09758e-07
ENSG00000259522	-1.44375	1.03343	0.233645
SYNJ2BP-COX16	-1.44145	-0.547107	0.228175
ENSG00000268173	-1.44046	1.52736	0.400954
ST6GALNAC2	-1.43962	-1.78398	0.242865
GALNT14	-1.43959	4.15716	1.07403e-15
APBA2	-1.43634	3.56191	4.65976e-12
ARMCX4	-1.43508	0.0215017	1.02336e-08
CGNL1	-1.43104	0.0936159	4.84151e-05
TRPV1	-1.42933	2.2777	1.89562e-09
OLFML2B	-1.4281	2.70922	1.23904e-07
RGS9	-1.42636	0.330263	1.2988e-06
TRIM58	-1.42588	-3.07416	0.153322
ANKDD1A	-1.4226	0.589293	0.000413541
ALDH1A3	-1.41975	4.96862	4.71821e-17
PNMA8B	-1.41875	-1.31925	0.00102773
BDH2	-1.41592	2.62078	1.7057e-10
CLDN7	-1.41462	-1.66099	0.00283758
MERTK	-1.40212	0.670104	4.89084e-06
ADGRL2	-1.40098	6.82631	7.40308e-18
SLITRK5	-1.39994	3.12049	9.22442e-12
ALDH1L1	-1.39123	-2.66226	0.0103481
ZNF853	-1.39051	0.394011	5.21002e-07
C5AR1	-1.38912	-0.469759	0.00168177
FXYD1	-1.38227	-0.618612	0.000388823
PCDHB14	-1.37773	0.248999	6.12973e-06
EDN2	-1.37714	-2.97414	0.298848
DSEL	-1.37547	5.52775	1.06512e-17
LINC00632	-1.37495	1.54239	7.65163e-05
HSPB6	-1.37474	0.407441	1.88438e-07
CDH10	-1.37129	3.62846	1.74674e-16
COLGALT2	-1.36506	2.04084	1.93352e-09
TP73	-1.36327	1.62957	2.47613e-06
IGFBPL1	-1.36016	-0.351859	7.93628e-06
HEY1	-1.35938	1.72784	0.00105303
INAVA	-1.35782	0.857146	4.68746e-07
ENSG00000285744	-1.35667	-0.775136	0.00942634
GNG2	-1.35599	3.64666	5.48529e-10
SOCS2-AS1	-1.35428	0.0327706	0.000996971
ARL9	-1.35203	-1.13675	8.63519e-05
TPK1	-1.35129	-0.417644	7.19156e-05
BTBD19	-1.3512	1.71095	0.00032912
CFH	-1.35082	4.22196	2.16964e-12
ADAMTS1	-1.34345	3.9293	2.79642e-12
RARRES1	-1.34329	-0.976946	1.17662e-05
SEMA4D	-1.33604	0.553424	0.000484208
LINC01234	-1.33272	-1.70327	1.45911e-06
ENSG00000230699	-1.32921	1.75323	0.000587789
AFF1	-1.32794	5.29799	2.88284e-13
GGT5	-1.32767	-0.383714	0.213989
SPON2	-1.32039	7.21584	7.66235e-16
PRSS23	-1.31949	5.6189	2.58834e-18
PLEKHA5	-1.31933	4.6845	2.28774e-15
ST6GALNAC5	-1.31859	1.27136	1.9608e-05
FAM167B	-1.31852	-1.25591	0.0257826
DLX2	-1.31781	2.94442	1.69333e-10
SH3BGRL2	-1.31776	1.04941	3.85322e-05
TG	-1.31577	-1.38522	0.229013
GDPD1	-1.31487	-0.179964	0.000305957
PALMD	-1.31069	0.972107	8.4859e-09
FNDC1	-1.30743	1.26382	1.9396e-09
TMTC2	-1.30684	2.51417	1.72673e-05
TPD52L1	-1.30663	1.51118	1.63232e-07
SBK1	-1.3062	1.67342	9.65237e-11
PGPEP1	-1.30425	4.43259	8.01352e-11
LIN7A	-1.30252	-1.54526	0.249348
RCAN3	-1.30196	1.38598	1.84795e-07
HLF	-1.30107	2.09514	1.67686e-11
IFNGR1	-1.30067	5.94865	2.04319e-16
BCAM	-1.29895	2.66446	1.70201e-08
S100A1	-1.2953	-1.31055	0.000635957
KCNMB4	-1.29447	0.731207	1.41645e-05
RASA4	-1.29383	3.02121	1.97348e-07
ZBTB10	-1.2908	4.87918	2.16227e-13
IFFO2	-1.2902	3.89319	8.67807e-10
CCDC3	-1.28521	-0.539691	0.00366118
TIAF1	-1.28419	1.37546	3.52453e-05
RIPK4	-1.28084	5.24047	1.07124e-12
SLIT3	-1.2804	3.32347	1.45732e-16
FMNL1-DT	-1.27995	-1.38774	0.102116
CDC42BPG	-1.27962	-0.225064	0.00180814
GPX3	-1.27838	-0.317058	1.84103e-07
HOXA5	-1.27803	-0.767712	0.134511
VASH2	-1.27481	0.997755	3.45055e-06
AGAP2	-1.27468	2.30756	2.1203e-09
COL4A2	-1.27122	7.402	6.7443e-17
TP63	-1.26847	1.24283	0.00259591
CACHD1	-1.26816	3.887	7.02826e-12
ZBTB20	-1.26642	0.496438	0.164508
MYB	-1.26561	0.710733	0.000172496
MYO18A	-1.26417	6.64049	2.10914e-17
SERTAD2	-1.26259	5.36802	1.69341e-14
NID2	-1.26241	3.98356	7.88127e-16
AHRR	-1.25882	5.41244	4.73941e-14
PCSK1N	-1.25835	2.02553	3.05312e-11
IFITM2	-1.2566	-0.546629	0.181371
PCDH11X	-1.24973	-2.49282	1.72958e-06
PCDHGA9	-1.24886	1.66809	2.98641e-09
ZNF69	-1.23998	-0.814672	0.00038531
YPEL1	-1.2398	1.61021	3.901e-06
LEF1	-1.23852	-2.73023	0.171275
NFATC1	-1.23812	1.98046	1.37572e-10
RND2	-1.2375	0.605584	1.19965e-06
TWIST2	-1.23419	4.23953	3.23143e-11
FGFR3	-1.23037	0.0410005	0.00719904
WTIP	-1.22921	3.24148	3.65106e-11
SOCS2	-1.2236	2.72145	4.68326e-11
NOL4L	-1.2221	2.67238	7.69466e-07
MANSC1	-1.22196	1.39977	2.97888e-06
ARL4A	-1.22007	4.13017	6.61949e-14
SEMA3F	-1.21869	5.66731	1.29118e-13
PRAG1	-1.21632	3.76256	4.80901e-08
DIO3OS	-1.2111	0.625484	2.47277e-07
TCF7	-1.20993	3.70823	3.46415e-12
LINC01615	-1.20319	0.966088	0.000101219
PCDH1	-1.20257	2.19002	5.84408e-15
PRRX2	-1.19851	2.3597	1.85505e-14
CPE	-1.19797	1.68827	0.00466332
ENSG00000279207	-1.19676	1.39651	2.0579e-05
MGAT4A	-1.19548	0.528037	4.22207e-07
FRRS1	-1.19446	2.54466	1.1468e-08
FAM171B	-1.19235	3.4257	1.3529e-08
MAGEA2	-1.19114	-3.03923	0.436281
FOXL1	-1.19049	-0.94734	0.000454258
DUSP2	-1.18995	0.297563	7.02764e-06
EFNB2	-1.18848	4.59582	1.96467e-13
MX2	-1.18783	2.61494	0.000173733
ARHGAP6	-1.18706	0.132298	0.000915229
CTSO	-1.18399	3.26782	8.35454e-06
ARHGEF10L	-1.18184	1.28832	7.08156e-06
ZIC4	-1.18087	0.273222	0.000123051
LARGE2	-1.18076	-0.271204	3.01884e-06
SCN9A	-1.17418	1.40431	0.00290968
FXYD7	-1.17032	0.65946	1.00427e-06
CCDC149	-1.16903	2.62493	2.005e-06
IFI30	-1.16755	1.94639	0.000290718
PTK7	-1.16544	7.06151	8.95767e-19
FAM171A2	-1.16206	2.98336	8.0042e-09
WWC3	-1.16151	5.44821	5.1918e-14
BCAT1	-1.16086	6.2659	1.17749e-14
PPP1R26-AS1	-1.16066	0.719645	1.66581e-05
LINC00842	-1.16016	0.158452	0.040513
LIMD2	-1.15935	2.42156	1.24525e-08
PTPRO	-1.15835	0.132118	0.0235457
HACD4	-1.15666	0.139714	2.4868e-08
ZNF792	-1.15477	0.960208	1.61033e-06
ZDHHC8P1	-1.1546	1.17961	3.07066e-07
TIMP2	-1.15409	8.52235	6.02519e-19
COL6A3	-1.15241	3.87362	1.13591e-05
SOX5	-1.14717	-0.300057	0.280634
ZCCHC18	-1.14648	-0.0295205	0.000485985
HSPG2	-1.14495	6.87397	2.58769e-09
SPTB	-1.14406	-0.403551	0.000218775
SAMSN1	-1.14321	-4.10068	0.140985
CARMN	-1.14321	-4.16664	0.259984
NRCAM	-1.14321	-2.62424	0.279783
ZBTB16	-1.14076	-1.80748	0.333296
FAM182A	-1.14018	-0.10383	0.000385753
ZNF641	-1.13884	3.33052	2.24317e-11
ADCY7	-1.13756	-1.24822	0.26835
MAST4	-1.13713	4.60799	5.57435e-14
ITGA2B	-1.13522	-0.182887	0.00489814
UBASH3B	-1.13255	5.77612	3.4959e-16
LRP4	-1.12849	2.56616	1.72443e-08
IQCH-AS1	-1.12401	-0.0683423	0.0053438
SAMD14	-1.12318	1.39273	5.67084e-07
BMF	-1.12248	3.56478	4.32373e-06
SNX10	-1.1187	-2.33966	0.139384
NYNRIN	-1.11804	-0.658452	6.12045e-06
EGR2	-1.11597	0.949076	0.000249162
CHI3L2	-1.11358	2.58398	2.21465e-09
GPC6	-1.11316	5.24353	7.29938e-14
PLXNB1	-1.11238	5.22087	1.59332e-12
TENM3	-1.11233	-2.69962	0.419049
ENSG00000249456	-1.11138	0.125325	0.00301289
SMIM11B	-1.11115	-1.97581	0.83015
BACE2	-1.11072	-0.679048	0.112407
ATP9A	-1.10832	3.55042	0.000107906
PRKG1	-1.10565	3.98934	1.03771e-11
GSDME	-1.10394	4.37481	1.60302e-11
NHS	-1.10333	2.66046	1.46987e-11
CDC42EP4	-1.10247	5.85753	4.9885e-14
SMPDL3A	-1.1018	0.912491	0.000844337
ENSG00000272822	-1.10088	-0.305143	0.0612589
TFPI2	-1.10071	5.06538	1.57122e-15
SAT1	-1.09965	6.35118	1.43277e-13
SMAD7	-1.09937	4.57109	8.94879e-14
DCBLD1	-1.09856	5.1542	5.85794e-16
DLG3	-1.09841	2.80685	5.14926e-11
MEX3B	-1.0981	3.19575	6.16522e-11
CUEDC1	-1.09689	4.3902	1.00992e-10
GRAMD2B	-1.09406	3.71604	2.90773e-10
TMEM229B	-1.09349	-1.88668	0.337225
RAP1GAP2	-1.09325	3.33605	1.27826e-14
C1orf115	-1.093	2.10068	6.0084e-05
CACNG7	-1.09057	-1.01983	5.02473e-08
TAF9B	-1.08866	4.17531	9.78229e-10
FAM131C	-1.08611	0.0377421	0.00196054
RAB7B	-1.08567	2.7501	5.16805e-10
COL17A1	-1.08532	1.52666	0.00273658
BIVM-ERCC5	-1.08487	-0.0979536	0.237418
PTHLH	-1.08431	-0.642343	0.000295725
SEPTIN3	-1.0841	1.85523	4.27931e-08
LIMCH1	-1.08136	-1.70562	0.49228
IGFBP2	-1.08	2.95409	4.47767e-08
SAMD12	-1.07921	1.15733	0.00165529
ADCY5	-1.07809	-1.10068	0.000235505
FERMT1	-1.07016	3.8255	5.01107e-10
GATA3-AS1	-1.06982	-0.437539	4.39225e-07
NUDT11	-1.06593	3.35796	6.85511e-12
NR5A2	-1.06477	-0.701581	0.0939121
GNAS	-1.06375	9.92674	2.18388e-20
ENSG00000260412	-1.06362	1.38534	0.00432283
PPARGC1A	-1.06205	0.215872	0.0178332
CD163L1	-1.06121	-0.136096	0.0343581
ENSG00000186019	-1.059	0.0707526	0.00151352
JAG1	-1.0589	5.33349	9.00111e-12
IGF1R	-1.05456	5.48233	5.31151e-14
DNER	-1.05448	4.532	6.41489e-13
PPP1R26	-1.0524	4.92495	2.57527e-16
LFNG	-1.05162	-0.0142321	0.0322016
MAGI1	-1.05151	3.74571	2.08021e-11
PBX1	-1.05043	5.63675	2.97467e-12
NOXA1	-1.0487	-1.48039	0.243036
PCDH9	-1.0476	4.81837	3.82072e-14
IGSF9B	-1.04743	0.625878	3.28503e-08
SLC29A4	-1.0467	2.65928	1.62823e-09
ENSG00000216775	-1.04572	3.50444	2.02885e-11
AADAT	-1.03937	0.724074	3.16807e-05
PSORS1C1	-1.03839	-0.561202	0.148099
ELOVL4	-1.03709	2.28677	7.07581e-08
ABCA1	-1.03684	3.87093	1.65676e-07
FKBP1B	-1.03465	-0.0808112	0.000212409
TVP23C-CDRT4	-1.0342	2.01008	0.000698784
GATA3	-1.03145	5.71067	1.69773e-13
HMGN5	-1.02963	2.46405	8.47838e-06
PLA2G4A	-1.02503	2.25015	6.86522e-06
TUBA3FP	-1.02355	1.3869	6.01992e-08
CACFD1	-1.02236	2.53442	1.42775e-07
SMAD6	-1.02135	4.59837	2.40062e-14
SYTL1	-1.02076	-0.00927023	0.0994022
FOXO4	-1.01835	2.52265	4.34019e-06
ZNF774	-1.01613	0.897532	1.51569e-05
SHROOM3	-1.01601	4.4396	7.99943e-12
PABPC4L	-1.01362	-0.824578	0.0205185
TMEM37	-1.0132	-0.0961624	0.0389884
MGST1	-1.01277	2.124	0.469365
NUP210	-1.01235	4.49469	6.47874e-11
TUBB4A	-1.00847	2.39182	1.22763e-11
SEL1L3	-1.00656	0.474453	0.030179
DISC1	-1.00489	1.03387	0.0053438
MAMSTR	-1.00476	0.014972	0.000156889
SLC25A53	-1.0042	1.43975	9.17466e-08
CXCL5	-1.00312	2.84127	6.99893e-11
PCDHB2	-1.00306	4.30642	1.01978e-11
ZNF608	-1.0007	3.23399	6.07692e-07
PGF	-0.997706	6.40337	1.38938e-09
PODXL	-0.99374	4.12113	7.04477e-09
PARD6G	-0.992928	2.68919	1.62223e-07
ZIK1	-0.989726	1.02437	1.34871e-05
SUSD2	-0.989466	2.33037	1.53259e-08
PLEKHA7	-0.988535	2.5005	2.1377e-09
TMEM63C	-0.982528	-0.458909	0.00482516
RRAGB	-0.979766	3.14207	3.46562e-09
ETNK2	-0.976994	4.18848	2.9644e-13
FRMD5	-0.975233	2.3602	4.66093e-07
IFI44L	-0.973852	2.59522	0.354666
TMEM74	-0.973342	0.00477049	0.0213338
MOXD1	-0.969886	2.79483	3.17856e-09
GPRC5C	-0.969272	2.24999	2.64649e-05
CAPN3	-0.967226	-1.27405	0.219462
SNCAIP	-0.960443	0.853235	0.0180573
PDLIM5	-0.957431	7.5308	2.44999e-17
FAM89A	-0.954572	2.73775	1.14547e-10
ZNF30	-0.954235	1.09914	2.59391e-05
JMJD1C-AS1	-0.954116	1.06243	7.44994e-07
ELAPOR2	-0.953587	-2.40343	0.44914
PALM	-0.952602	3.91383	2.78914e-11
SLC4A4	-0.952156	0.0202166	2.45318e-09
GPR39	-0.950354	2.61355	5.41717e-09
MARCKS	-0.949055	8.51953	7.68752e-14
ALDH5A1	-0.94827	1.3362	0.00339277
MAF	-0.947973	-1.72066	0.218931
CEBPA	-0.946399	0.883137	1.42775e-07
TEAD2	-0.946317	5.82066	7.42001e-14
ISLR	-0.945924	0.312151	0.0149111
CAPRIN2	-0.945898	4.67229	2.72646e-11
ARHGAP44	-0.941367	3.46977	3.19433e-07
SPACA6	-0.941004	2.7513	5.81931e-06
PANX2	-0.939942	2.8545	7.09737e-05
TARS3	-0.938016	1.96793	4.33238e-05
BTG1	-0.937879	6.13289	4.23232e-10
ELL3	-0.937572	0.321784	0.00356355
LINC02210	-0.937212	2.58663	8.28987e-07
CTSH	-0.93675	3.67679	3.68101e-11
SFTA1P	-0.936015	-4.14535	0.261322
SCUBE3	-0.934718	1.01753	1.03602e-06
MSI2	-0.934291	5.75934	4.4257e-16
C5	-0.931079	0.825697	0.00340986
TMEM91	-0.930107	1.14823	0.00725388
BTNL9	-0.929687	1.49278	1.86106e-09
DKK3	-0.929598	5.70029	3.80701e-14
HOMER3	-0.929194	6.09012	4.7917e-16
HHIPL2	-0.926057	0.229936	0.00110695
SLC2A4	-0.925184	-0.489139	0.0395884
CNFN	-0.922228	-0.0785174	0.000567376
SKIL	-0.921132	4.67707	1.92901e-10
BAIAP3	-0.920465	0.0322623	0.1757
ITGB5	-0.919858	5.69144	3.00552e-12
HTRA3	-0.919793	-1.70904	0.520061
LCA5	-0.919529	1.7669	0.000105223
SALL1	-0.919431	-0.119922	2.92452e-10
SLC12A7	-0.919208	5.96362	5.62338e-14
TLN2	-0.918089	4.75466	2.62623e-13
MXRA8	-0.91777	-0.753245	0.030769
ST6GALNAC3	-0.916749	2.44746	3.04401e-05
THBS1	-0.914704	9.15731	3.07695e-17
CCN2	-0.913983	7.14815	1.75305e-16
MNX1	-0.91162	1.7866	1.52967e-12
NBEA	-0.910565	2.32064	0.000160424
POM121L9P	-0.910309	-1.29288	0.105189
HIP1R	-0.909799	3.86409	1.75319e-05
CDKN2C	-0.908142	7.58515	1.30806e-13
CXADR	-0.907157	3.95842	1.05662e-08
H4C15	-0.90535	1.90236	0.239175
PRTFDC1	-0.904135	0.451857	0.00196427
ZNF491	-0.90162	-0.950516	0.00114642
FGD6	-0.900214	2.82877	3.17506e-06
RASL11A	-0.900144	1.77976	0.00886898
C1orf198	-0.898303	4.29678	1.38845e-09
IRX2	-0.897876	-0.904003	0.594568
LINC02015	-0.897555	-2.82788	0.464668
OR7E14P	-0.896161	-1.01103	0.000553418
HIVEP3	-0.895862	3.37529	1.127e-08
ZNF703	-0.895774	4.03239	1.49443e-12
SERPINB7	-0.895484	0.903079	7.37641e-14
CCDC74B	-0.895276	0.820183	4.866e-06
ZDHHC23	-0.894976	3.24493	9.62444e-08
TMSB4XP4	-0.893966	0.508734	0.0203489
DACH1	-0.893963	3.18323	1.31005e-10
HHIP	-0.892299	2.20972	5.34399e-08
SEMA6C	-0.892156	2.65406	4.75984e-05
NUAK1	-0.892035	4.46943	4.4885e-12
C1QTNF6	-0.891733	0.870789	0.0504164
RAD51C	-0.889911	3.08102	1.01818e-08
FOXD3-AS1	-0.888516	0.6592	0.000249487
FBLIM1	-0.887511	4.61343	1.25528e-09
ELAVL2	-0.886398	4.8318	5.41727e-13
ENSG00000269973	-0.886211	1.91713	3.79403e-05
SIX2	-0.885573	1.57271	6.65411e-07
CDK19	-0.884333	5.7057	1.62956e-13
PIANP	-0.883347	1.04859	3.72971e-09
RGS2	-0.88136	1.51788	0.00245728
CIB2	-0.880415	1.17109	2.74558e-06
HOXA9	-0.879821	3.76206	4.82456e-09
ARSI	-0.879419	1.10939	1.45973e-10
LTBP1	-0.878986	4.72902	3.3194e-13
EFCAB1	-0.878378	-0.779746	0.0150318
EHD3	-0.878233	4.18862	7.72863e-14
PLXNC1	-0.877776	-0.23063	0.0764318
MEIS1	-0.875211	2.72483	4.50495e-05
ZNF519	-0.87386	2.13055	2.26646e-06
LINC01515	-0.873471	1.10492	0.000101191
CYP1B1	-0.873086	5.61343	7.01353e-13
LRRC56	-0.87246	-0.0261248	0.00855573
TPM1	-0.870747	7.48051	1.45732e-16
ENSG00000285976	-0.870472	1.13391	0.756522
ENSG00000267022	-0.870307	1.22498	0.0451604
CCDC33	-0.869395	0.264719	1.10717e-06
ZNF22	-0.868158	3.37807	3.67442e-08
MEX3A	-0.867085	5.74062	7.47115e-14
LMX1B	-0.866456	-0.570752	0.00758871
FOXG1	-0.864428	2.55654	4.18897e-11
ELMOD2	-0.86435	3.84195	1.45722e-10
ENSG00000286010	-0.860545	-3.47465	0.503483
ENSG00000279692	-0.860422	1.21808	0.00323262
CYB5R2	-0.860386	-0.46361	0.0533965
HAPLN3	-0.860083	1.5539	0.000421622
ADAMTS4	-0.857923	1.54634	0.000865415
PAK6	-0.856791	1.86201	0.00191413
COL16A1	-0.856372	4.28596	1.10591e-06
MAGED4B	-0.85622	2.53264	5.44344e-06
AMN1	-0.855652	0.967952	2.26748e-05
ASRGL1	-0.855145	0.43981	4.41259e-06
SFRP2	-0.854267	4.19611	1.62438e-14
CTSL	-0.849475	9.13081	9.92306e-14
SFRP1	-0.849449	4.81746	2.20206e-13
CSF1	-0.848006	7.46464	4.47788e-13
ABAT	-0.847505	-0.3914	0.0499139
PIK3R1	-0.846187	7.38451	3.00552e-12
ZNF135	-0.845578	0.527319	0.00020284
SH3TC2	-0.844482	1.57795	5.16655e-05
SLC8A2	-0.842282	-1.40208	0.209642
MCRIP1	-0.839909	5.61584	3.63343e-14
ENSG00000288550	-0.839874	-0.484768	0.418566
DIPK1A	-0.839578	2.88834	3.60381e-10
MYO15B	-0.839058	-0.749894	0.234642
ARRDC2	-0.838155	4.00597	1.25906e-09
FUT8	-0.835138	4.84227	1.45792e-14
SYNE3	-0.833903	4.12084	6.71845e-11
TACC2	-0.831698	5.44045	2.58064e-10
PCAT7	-0.831475	-0.319499	0.0796507
ENSG00000285953	-0.830142	-0.816145	0.777358
SSBP3	-0.829403	5.09734	1.33586e-11
UBE2E3	-0.829257	5.26818	7.08995e-14
ADAM8	-0.828575	0.100154	0.208672
ADAM19	-0.828331	5.22131	1.10393e-13
DMPK	-0.827622	6.40479	1.40648e-13
CCDC167	-0.827269	2.33633	4.9281e-07
TSPAN9	-0.82649	5.0685	3.62186e-11
NANOS1	-0.825717	0.310586	0.113088
ENSG00000272077	-0.824958	0.193478	0.00404399
TCN2	-0.821584	1.64146	0.000694443
PPM1L	-0.820857	0.146406	0.135802
HSP90AA2P	-0.818838	2.13924	2.06954e-09
TMSB4X	-0.81826	8.38018	1.17003e-13
PDE3A	-0.818121	-0.550493	0.232131
MDK	-0.816827	6.47896	1.74997e-14
YPEL3	-0.816141	3.76977	0.000131017
SOCS5	-0.815987	5.00946	6.28302e-13
RAB9B	-0.8151	0.0692552	5.28611e-06
KCNC4	-0.814013	2.9164	1.17986e-08
ENSG00000279453	-0.813533	2.48241	1.01976e-06
GASK1B	-0.813455	4.13675	3.38045e-07
ARRB1	-0.812136	0.840721	0.00141062
FBLN5	-0.810698	-0.131507	0.0963008
IQCK	-0.810122	1.79138	1.62327e-05
RBPMS2	-0.809694	1.38528	0.00139334
EFNA1	-0.808554	4.14921	1.21195e-06
ENSG00000251867	-0.806274	-0.142148	0.0315887
IFITM10	-0.806256	-0.175804	0.0688494
ENSG00000167774	-0.805706	1.81599	0.0526957
PCDHGB7	-0.804465	3.85631	1.79717e-06
COMMD8	-0.804265	2.50921	2.94159e-06
VCAN	-0.803986	2.58593	0.00382377
LINC01123	-0.803457	0.458009	0.00573734
DGKI	-0.801431	0.65397	0.0236205
TNFAIP8	-0.801085	4.56498	1.95511e-09
RASL10B	-0.800869	3.89812	5.74235e-08
COL4A1	-0.797453	6.22531	1.26449e-06
GPC2	-0.794488	1.36787	0.00120001
ENSG00000233836	-0.794336	-0.823872	0.00641831
MANCR	-0.79349	-0.829067	0.150655
TCEA3	-0.793203	0.0534744	0.0723895
HOXC13	-0.792371	3.70266	2.37658e-09
LINC00355	-0.790362	1.58522	9.79246e-07
COL3A1	-0.789968	8.09845	3.65841e-12
ENSG00000274272	-0.789308	1.11523	0.0745418
NXN	-0.789274	6.39358	9.15675e-14
DAB2IP	-0.789266	6.34046	2.87485e-14
DDAH2	-0.788845	5.32914	2.23106e-12
HS6ST1	-0.788094	5.05103	3.23421e-13
SATB1	-0.787684	4.40178	4.83123e-07
ALDH7A1	-0.785828	5.76611	2.43216e-14
MLLT11	-0.785006	4.61728	3.00552e-12
GPAT3	-0.784536	3.55749	6.30941e-13
FAM53B	-0.783118	4.59246	7.22971e-11
ARHGEF34P	-0.781891	-3.87691	0.552667
IER2	-0.781832	6.11046	1.27622e-11
MEGF6	-0.777227	6.84252	2.89687e-11
PELI1	-0.777118	3.06366	1.04696e-07
KLF2	-0.776725	3.15506	0.000120021
MYBPC1	-0.776698	-3.75889	0.398039
CPNE8	-0.776698	-3.70828	0.485993
DNM3OS	-0.776698	-3.79133	0.487688
SERPINB5	-0.776698	-3.48578	0.553215
ABCC2	-0.776558	2.155	0.000111935
ENSG00000279348	-0.776357	1.86935	9.72795e-07
TSC22D3	-0.776038	4.14881	0.0523405
NXNL2	-0.775405	1.02195	0.000409831
ZSCAN12	-0.775183	0.34253	0.0500797
TP73-AS1	-0.772745	2.97104	1.78569e-11
ZMIZ1	-0.772564	7.1046	2.82224e-12
VIM-AS1	-0.771204	3.94844	1.18694e-05
ENSG00000282988	-0.770937	0.448463	0.0300735
MELTF	-0.770904	2.98954	7.12669e-07
RFX8	-0.770686	0.43747	0.00300184
NECTIN1	-0.769676	4.71261	1.32605e-08
DIO2	-0.768983	2.5601	8.52171e-06
GPR19	-0.768315	-0.610681	0.00190676
ITGA6	-0.768239	7.82865	2.32418e-16
CRACDL	-0.767924	-1.492	0.035473
SORBS1	-0.766722	-0.497076	0.131095
LRFN1	-0.766271	2.57964	3.15884e-08
STK26	-0.764048	-1.09824	0.537668
MEIS3	-0.76401	4.3522	4.50151e-10
PLA2G4C	-0.763935	0.456642	0.0146351
HECA	-0.763798	5.33214	1.14251e-10
JAM3	-0.762945	3.67049	1.50929e-13
FAM107B	-0.7617	4.87803	7.28681e-07
SLC2A12	-0.760362	0.0871555	0.0249239
CACNA2D3	-0.758438	-0.269598	0.0201927
NPR2	-0.757666	3.13344	3.07967e-08
ZNF98	-0.757253	-1.25041	0.00721024
ENSG00000248015	-0.75674	-0.452945	0.175968
DNAJC22	-0.756646	1.09702	0.000236032
ZBED1	-0.756619	5.82462	2.18545e-11
H1-2	-0.75613	3.49534	3.42584e-06
RFLNA	-0.754836	2.85185	2.70495e-08
CXCL1	-0.754583	5.56845	1.07196e-10
ENSG00000269044	-0.752234	1.07768	0.00337973
ABCG1	-0.751811	-3.12333	0.531558
PLEKHG2	-0.75051	6.25466	1.16733e-10
NTN1	-0.7505	0.189742	0.0234028
MTMR9LP	-0.74811	0.607394	0.00558705
KLF14	-0.747829	-0.899555	0.0305193
NAIPP2	-0.747188	1.16205	0.0828935
AR	-0.747046	6.33081	1.56866e-11
CISH	-0.746988	-0.130758	0.0260661
ARG2	-0.746874	1.55441	0.238525
CA11	-0.745031	3.00508	7.13603e-05
GKAP1	-0.744447	0.679997	0.0357765
CYTH2	-0.743957	5.95051	8.02856e-11
PNPLA4	-0.743487	0.996166	3.72909e-05
S1PR1	-0.743018	3.62896	1.09522e-08
ZNF358	-0.739267	5.90359	4.41807e-10
DNAJC6	-0.738188	3.58952	2.12775e-09
RNFT2	-0.738007	2.08685	7.51703e-07
JUNB	-0.737175	7.05336	1.89426e-12
ZNNT1	-0.736742	0.524242	0.0371453
PCDHGA6	-0.736678	2.75401	1.27107e-08
KCNN1	-0.736452	0.242781	3.33368e-07
S100A9	-0.734739	-1.19338	0.097239
NFIA	-0.734622	-1.72539	0.447537
CBX2	-0.73456	4.51276	7.02263e-10
FANK1	-0.734014	0.527258	0.0175857
PRLR	-0.733828	2.61393	2.27981e-08
IPO5P1	-0.7332	0.635977	0.000101454
SERPINB1	-0.732963	2.28778	0.0864013
LMNTD2-AS1	-0.730716	-0.557324	0.57482
CCNT2-AS1	-0.730359	0.246144	0.0328644
MIR31HG	-0.729453	1.21487	4.14353e-09
ZSWIM4	-0.727683	4.31307	1.21173e-06
FAR2	-0.72732	3.19523	1.10591e-06
FAM210B	-0.727135	5.31173	3.29431e-10
ZNF117	-0.726886	2.22135	0.0018479
CAB39L	-0.724811	2.62909	2.60723e-07
H1-10-AS1	-0.723639	1.14444	0.000282104
IL17RD	-0.722539	-0.547053	0.114575
PTPRR	-0.722497	0.552938	0.000229973
RASSF5	-0.722466	0.785309	0.0181573
C11orf86	-0.722366	-1.03526	0.00248635
ENSG00000267787	-0.722362	0.0096739	0.102323
FANCB	-0.721447	2.17988	7.5104e-06
ZNF493	-0.719941	1.38266	0.00111036
TBC1D32	-0.719825	1.99867	0.000100261
GDPD5	-0.718592	1.35976	0.00707458
IER5L	-0.718451	7.10553	6.16985e-12
ZNF784	-0.718085	2.28435	8.79835e-05
HES6	-0.718084	2.80883	2.35801e-05
IFT27	-0.717799	2.1848	1.74702e-05
TMSB15B	-0.71722	2.37778	7.36926e-08
LINGO2	-0.717074	2.23891	1.20199e-05
KRT6A	-0.716805	-3.33314	0.665111
CDKN2B	-0.716636	3.28101	6.88493e-13
ST3GAL4	-0.715694	4.78936	6.61704e-13
GOPC	-0.71556	6.12378	1.55522e-14
SHISA2	-0.715294	3.99737	1.54797e-10
GPRC5B	-0.71497	0.041207	0.0771558
MEGF8	-0.714946	6.30452	8.61965e-13
SP9	-0.714778	-0.80743	0.0168728
PARD6B	-0.713773	2.7389	8.53902e-06
SCARB2	-0.713428	7.71525	1.93472e-13
TMOD1	-0.713197	-2.03974	0.486548
SENP3-EIF4A1	-0.712784	0.343453	0.26947
GPR161	-0.712711	4.52853	1.08954e-06
FZD2	-0.712216	5.67245	1.26298e-11
ADRA1B	-0.712139	2.77919	1.44938e-06
SLC30A1	-0.710241	4.47769	6.22039e-07
RBM24	-0.709774	1.74988	1.6114e-12
HAS3	-0.706935	4.82915	3.44242e-11
STARD10	-0.706864	3.33892	1.56832e-05
SMO	-0.706856	1.5566	4.07818e-08
INKA2	-0.705747	0.985586	0.0172499
COLQ	-0.705612	-0.124964	0.0547621
GPR173	-0.705609	-3.75745	0.582371
HOTAIR	-0.705204	3.2619	0.000223011
STARD8	-0.705101	1.666	4.97257e-05
LMO7	-0.705097	5.27307	1.32067e-10
ADGRF5	-0.705044	-0.508067	0.16697
ANKRD23	-0.704211	0.249916	0.0345601
CLIP2	-0.702549	4.8109	5.78002e-08
PMEPA1	-0.702401	4.35484	4.62198e-10
PMAIP1	-0.702372	3.55591	8.52469e-09
LRRC49	-0.701817	2.52455	1.11065e-05
MTARC2	-0.701618	-0.531587	0.360011
LIPE-AS1	-0.701491	0.195222	0.0101878
ENSG00000250644	-0.70144	2.46062	0.0059322
TNFRSF19	-0.701301	2.23586	7.3557e-07
WHRN	-0.701046	5.58944	9.77608e-07
LINC00052	-0.700873	0.701134	2.43802e-09
BCL9	-0.700582	4.86076	2.7109e-12
CPT1B	-0.699814	1.9814	0.228658
C2CD2	-0.699207	5.37322	2.41496e-12
TESK2	-0.697764	1.35406	0.00568519
SERPINE1	-0.696518	5.58545	0.363234
SOCS6	-0.694794	4.67338	5.77052e-10
SH3KBP1	-0.694227	6.50893	1.40404e-11
C1QL1	-0.693573	3.90305	7.89694e-07
KIAA0319	-0.693507	1.21267	0.00106401
HOXB8	-0.69269	2.0607	2.5147e-06
CCDC92	-0.692286	4.93894	3.41127e-10
ZNF486	-0.691485	1.29918	1.94781e-06
PDE4B	-0.691269	3.69961	2.52715e-08
MTHFD2L	-0.69099	3.58713	1.20828e-08
HSP90AA1	-0.690742	11.1219	3.82281e-12
ADORA1	-0.690729	1.34327	1.75604e-07
HR	-0.689892	3.26795	0.0057316
PIGO	-0.688339	4.81701	4.50066e-12
PIMREG	-0.68814	5.09178	1.64604e-10
GNG7	-0.687948	1.01435	0.000554256
NR2F6	-0.686615	4.99816	6.79923e-09
SLC18B1	-0.684378	3.50607	5.69065e-08
NRTN	-0.684128	-0.330631	0.147696
SLFN5	-0.684065	5.62327	2.22025e-07
HOXA10-AS	-0.683297	1.67397	0.000317106
GJC1	-0.683288	6.05842	1.12789e-14
SEC14L1	-0.683221	6.55422	2.86921e-12
DHRSX	-0.682491	3.4437	5.11332e-06
ZNF670	-0.681415	1.53762	0.000702537
INPP5J	-0.680539	1.36632	0.000865184
ZNF664	-0.679957	6.88679	1.3637e-14
GRTP1	-0.679302	0.590825	0.00177424
ASF1A	-0.678256	4.06422	1.75311e-08
DESI2	-0.677758	6.07467	1.49752e-11
PLEKHO1	-0.677605	4.66937	5.00414e-10
MAGED4	-0.677384	2.1486	0.000268913
BCR	-0.676073	5.8087	3.49907e-12
ZNF85	-0.675108	1.85492	1.70047e-05
SEMA3D	-0.674845	3.58363	1.26761e-08
KCNH3	-0.673993	1.04974	0.000381829
SLCO3A1	-0.673757	4.79996	1.36533e-10
CXCL6	-0.6737	-0.629898	0.000409233
CKAP4	-0.672853	7.347	4.90731e-14
ZNF565	-0.670199	1.10078	0.00391803
LRP3	-0.670004	4.65557	2.00279e-07
EMILIN2	-0.668675	0.76796	0.00361323
OXTR	-0.668514	5.24029	1.37784e-14
TMEM216	-0.668399	0.962669	0.0119594
KLHL17	-0.668094	4.93768	3.3051e-07
EFNB3	-0.667324	4.6461	2.96025e-09
APOE	-0.666778	4.35116	4.29281e-07
DNAJB4	-0.666534	5.65353	1.33204e-12
FAM135A	-0.666345	3.06881	1.84041e-05
AASS	-0.666146	0.97584	0.0822161
PLCXD2	-0.665271	0.924822	0.0001873
MEIS3P1	-0.664845	0.839989	0.00187579
IFI16	-0.664512	4.70348	0.00506503
ZBTB46	-0.664178	0.194368	0.00261303
DYRK3	-0.663696	6.04531	1.28925e-11
DHRS3	-0.662465	5.9161	2.50088e-06
MMD	-0.662358	3.0384	9.53698e-07
PRRT1	-0.661708	1.69984	0.00372618
C4B	-0.66008	-0.16681	0.451318
C4orf46	-0.660015	5.01993	5.81195e-10
PEX12	-0.659526	2.04912	2.53836e-05
CBSL	-0.659129	-1.59744	0.79068
TCF4	-0.65609	6.10429	3.46415e-12
ZNF112	-0.655831	2.35635	8.3166e-05
CASP6	-0.65436	3.18727	5.33005e-08
SLC22A17	-0.654227	-0.240141	4.94527e-05
ATP2B1	-0.653429	6.92472	2.6881e-12
ATAT1	-0.653424	4.14945	1.15053e-07
HOXC12	-0.653411	1.47591	4.03122e-05
MMP2	-0.653342	6.29125	4.95242e-11
TEX2	-0.653162	6.06993	2.9644e-13
HOXB2	-0.652187	2.67559	2.00905e-12
GP1BB	-0.651991	-0.298094	0.330391
SDC3	-0.651656	5.88529	1.06082e-07
MEX3C	-0.651584	5.59309	1.45763e-10
TMC4	-0.650802	0.780683	0.0364337
EDIL3	-0.6506	4.08716	0.000473322
NET1	-0.650543	6.25677	2.74709e-13
MIR23AHG	-0.650285	4.64048	1.522e-06
TIAM2	-0.650215	1.54424	0.0101433
MAML3	-0.649354	-2.58597	0.593765
MMP11	-0.649164	2.01904	0.00570419
ENSG00000278730	-0.649091	3.53791	1.69747e-05
TMEM40	-0.649028	-0.0816422	0.199967
SLC26A2	-0.648572	5.09751	2.97944e-09
ACBD7	-0.648568	1.96988	0.0013076
NREP	-0.648311	4.95668	1.25121e-09
STAT5A	-0.646929	1.17314	0.0127233
KANK2	-0.646526	7.19045	3.02577e-11
ENSG00000280120	-0.646325	0.590014	0.0238282
ALDH4A1	-0.645483	3.48203	1.69174e-06
PMF1-BGLAP	-0.645275	0.256994	0.126871
HSD17B11	-0.644092	2.79563	0.000253932
SNAI2	-0.643679	5.67109	2.24832e-08
ZNF461	-0.64314	1.87343	0.000770041
PCDHGA7	-0.643114	1.2877	0.000731858
ZNF836	-0.642954	2.69041	0.00554878
FAM98C	-0.641693	2.96535	8.28465e-06
BBC3	-0.641321	2.34732	0.031301
PSMB1	-0.640579	6.77703	2.21303e-14
GOLGA2P5	-0.640572	0.700315	0.145081
AKAP12	-0.640307	4.13599	1.78235e-05
SNHG25	-0.639633	2.13021	0.000600246
PLK3	-0.638179	2.91351	0.000105825
TMEM160	-0.63797	3.5949	3.12743e-08
TMC7	-0.63665	1.94789	0.000314726
ENSG00000284428	-0.636603	-0.368348	0.0144111
CHMP2B	-0.636597	5.74369	4.8374e-10
ARHGAP24	-0.635947	4.31567	1.51245e-09
VIM	-0.635872	11.894	4.26783e-14
FBXL7	-0.634794	4.91496	1.43359e-08
RAB31	-0.63451	7.22352	9.89984e-11
ZMIZ1-AS1	-0.633428	-2.45287	0.495205
ENSG00000249773	-0.632581	0.45402	0.20954
RUFY3	-0.631883	3.53681	9.58143e-07
EPB41L3	-0.631107	-2.85565	0.639195
CA4	-0.630395	0.697685	0.023609
OBSCN-AS1	-0.629838	-1.21382	0.118523
BNC1	-0.629524	-3.29247	0.612909
PYGO1	-0.628622	3.86711	5.24813e-05
CPS1	-0.628284	1.37894	3.3952e-05
NUDT4	-0.627913	6.34812	7.17864e-10
ZBTB22	-0.627721	3.92334	2.16405e-06
TMEM64	-0.627268	5.6748	1.74191e-10
KCNQ5	-0.626705	4.25541	2.20944e-07
ENSG00000276077	-0.625543	-3.60701	0.842489
RPH3AL	-0.625444	0.83336	0.0187526
HOXC13-AS	-0.624812	1.09877	0.00735966
TSPAN6	-0.624181	3.61832	1.60101e-08
SYTL4	-0.622959	1.35308	0.00355399
CHST15	-0.622654	1.34411	0.00308917
ENSG00000277476	-0.622199	0.494622	0.107389
UBA6	-0.621813	6.35374	5.7867e-11
MAGEE1	-0.621101	1.32262	1.99562e-06
PTPRK	-0.620781	7.19425	8.25359e-12
ANKRD50	-0.620526	6.17062	4.30286e-11
BMT2	-0.619162	3.12325	9.62026e-05
NAV2	-0.618783	6.19699	9.1742e-08
NACAD	-0.618008	-0.78749	0.662672
IMPA2	-0.617245	5.18356	1.54884e-09
MSX1	-0.615911	-0.0645814	0.0474618
FAM222A	-0.61499	1.40662	0.000727406
ATP23	-0.614972	2.99211	2.21506e-06
RNF43	-0.614889	-4.29332	0.50404
CFHR3	-0.614889	-4.39817	0.536326
SEMA3G	-0.614889	-4.01132	0.571141
KIAA0040	-0.614889	-3.49728	0.582763
CSMD1	-0.614889	-3.7921	0.592556
SLC22A15	-0.614889	-3.77375	0.596289
EGFLAM	-0.614889	-2.60567	0.625587
RTN4RL2	-0.614812	2.80508	0.000949739
ARL15	-0.613697	3.35747	5.33003e-06
ENSG00000275778	-0.613688	0.772603	0.062937
MVB12B	-0.61367	1.54179	0.000405984
PRXL2A	-0.612676	3.46016	5.40733e-08
PRR36	-0.612636	0.038427	0.321674
P2RX5-TAX1BP3	-0.612449	-0.098628	0.143971
ENSG00000273230	-0.611798	1.28332	0.0142325
ZNF778	-0.611421	3.86878	6.54295e-08
JUND	-0.611007	6.46399	3.33619e-08
EPM2AIP1	-0.608687	2.68399	0.00113635
MIR1915HG	-0.608659	2.4394	0.000531372
CORO2A	-0.608178	1.50982	0.00189788
LIPE	-0.608174	1.62583	3.931e-05
CTDSPL	-0.608014	5.13822	7.47848e-10
STXBP4	-0.607224	3.05351	7.32998e-05
MYBL2	-0.605629	8.00961	1.09419e-10
GRIN3B	-0.605622	-0.3575	0.20954
PURG	-0.604882	-0.43936	0.00305155
TPBG	-0.604301	6.82415	8.35514e-11
ZBTB12	-0.603976	3.31962	6.03194e-05
SCRN2	-0.603751	3.55502	1.00034e-06
CD59	-0.603097	7.23433	3.61918e-12
ACTG1	-0.603043	11.5706	8.53666e-14
CASTOR3	-0.602305	2.06575	0.00306835
SCARA3	-0.602013	6.2897	2.08632e-08
SYDE2	-0.601525	1.85301	0.00720061
ERCC6	-0.601164	5.51461	3.52632e-08
ENSG00000267058	-0.600532	0.425523	0.0189636
GNB1L	-0.599845	2.68731	1.51593e-05
CLU	-0.59957	8.6919	3.12855e-13
RASA4B	-0.599237	1.39509	0.14
HOXC11	-0.599195	3.57623	3.83031e-06
ENSG00000276855	-0.59839	0.12948	0.0047019
CD276	-0.59817	6.37473	2.84037e-12
ZNF439	-0.597587	0.456608	9.18354e-05
EPS8	-0.59685	6.62292	1.96044e-13
GLIS2	-0.596627	5.42241	4.47767e-08
FMNL3	-0.594406	5.38225	2.30069e-10
ENSG00000261167	-0.594213	0.465298	0.0143008
DDR1	-0.594091	5.69664	2.72884e-08
ALKBH7	-0.593983	4.1466	2.46088e-07
ITGA9-AS1	-0.592407	-0.2098	0.224418
CCDC85C	-0.592205	4.5808	1.44625e-09
ZNF283	-0.59218	3.0042	7.61954e-06
ARHGAP21	-0.591613	7.22025	3.94741e-12
COBLL1	-0.591357	4.46362	3.24054e-10
C6orf226	-0.588589	1.37385	0.00133618
LGI4	-0.58844	0.0813739	0.232233
ARHGEF3	-0.587971	1.8397	0.00024334
BACH2	-0.587732	0.262896	0.469915
ZNF780B	-0.587706	1.88439	0.00303055
ENSG00000275632	-0.587678	0.585651	0.00255535
INPP5F	-0.587601	3.58138	4.18896e-06
TLCD1	-0.587285	2.28431	0.000464483
IGFBP6	-0.585431	3.98301	0.000165707
NEO1	-0.584893	1.88743	0.011777
CHMP1B	-0.583915	5.32998	1.52859e-10
IGFN1	-0.583533	4.95162	0.000221143
ENSG00000269693	-0.583472	0.850765	0.545143
ENHO	-0.582148	0.48599	5.16655e-05
SLC35F2	-0.581757	3.99495	3.35126e-06
DYRK2	-0.581031	5.51984	4.60359e-11
NRROS	-0.580377	-0.412615	0.0173663
SPTBN2	-0.580304	2.9625	0.0333421
NR1D2	-0.579497	5.56019	7.48977e-10
GOLGA2P7	-0.579421	5.70563	1.0737e-11
HOXB-AS3	-0.579368	-0.775987	0.0194326
RAB3D	-0.578708	5.09844	1.10664e-07
ARVCF	-0.578448	2.12879	0.0012409
SYNE2	-0.578398	7.11931	0.00340646
HMGB3	-0.577763	6.67573	7.36777e-08
SAPCD2	-0.576921	5.83526	1.11188e-10
ZNF579	-0.576394	4.90216	3.364e-07
PIK3C2A	-0.576138	5.69061	5.41197e-09
CHMP1B2P	-0.57589	1.27079	0.00108333
PHF10	-0.575347	5.38706	1.16261e-07
UBALD2	-0.574998	5.93883	1.23196e-08
WASH8P	-0.574853	3.44193	3.6861e-07
RIMS3	-0.574719	2.55869	3.78517e-05
TMEM38A	-0.573027	1.33755	0.0126953
EMX2	-0.572684	-3.42476	0.471724
HOXB3	-0.571975	2.87365	1.21286e-06
MXD3	-0.571079	4.78399	3.88781e-08
EPHA2	-0.569645	7.95515	2.85026e-09
ZNF682	-0.569593	-0.47251	0.00808782
ELAVL3	-0.569436	0.622746	0.0397715
TWIST1	-0.569082	5.80974	2.51305e-09
BLM	-0.568338	3.81364	7.21904e-08
NMRAL2P	-0.567961	-2.7105	0.625899
KCTD1	-0.567913	5.58893	1.21986e-06
CACNB3	-0.567615	4.592	1.3429e-05
CHSY1	-0.56724	6.16666	1.50821e-10
C18orf54	-0.567125	4.07243	3.9703e-07
RALGPS2	-0.566677	5.68282	4.07023e-09
RGPD5	-0.565893	4.26855	0.0308972
IRF2BP1	-0.565836	5.18997	1.3529e-08
FRYL	-0.565022	5.58267	5.14239e-09
HEBP2	-0.564926	5.08387	1.20106e-08
BAIAP2-DT	-0.564251	3.51308	4.01012e-07
ENSG00000273253	-0.564039	0.128812	0.0644525
ENSG00000279821	-0.564027	0.596561	0.0231192
ITGAV	-0.56154	7.07735	4.99873e-10
GPX4	-0.561169	8.0151	8.09451e-11
SLC26A11	-0.561161	3.60281	1.01105e-06
LINC01963	-0.561015	3.10733	4.75736e-06
CKMT1A	-0.560783	0.866426	0.326956
DDX60L	-0.560653	3.93811	0.00152212
ENSG00000264112	-0.560345	2.91374	0.0634505
DNAJC12	-0.55998	-2.99771	0.344394
DPYSL3	-0.559319	0.380881	0.0413536
GNAO1	-0.559047	1.74435	0.136567
SLC10A7	-0.55884	2.55199	8.38999e-06
MAN2A1	-0.558666	6.3782	5.85863e-09
PAQR5	-0.557496	4.59177	0.000894234
ENSG00000277400	-0.556764	2.01387	0.00171375
DENND6A	-0.556294	4.99161	8.39032e-09
AMD1	-0.556041	6.67581	9.11318e-11
FNDC4	-0.555811	0.710546	0.0197602
SWSAP1	-0.555507	0.804495	0.0141754
CENPC	-0.555405	4.02693	1.20521e-08
HDAC8	-0.555378	4.17073	2.88128e-08
DCBLD2	-0.55491	7.59079	2.03946e-11
CAMK2D	-0.554415	6.90173	1.1618e-13
PAOX	-0.554232	0.584673	0.0432837
PPP1R9B	-0.553909	7.33768	3.60117e-09
GMPR	-0.553902	2.385	0.00400367
RFTN1	-0.553653	4.35407	4.18314e-06
PGAP1	-0.553203	4.59948	1.92041e-05
ENSG00000274265	-0.553193	1.72467	0.000978192
MISP3	-0.55311	0.817558	0.0221305
PTPRB	-0.55309	2.24555	0.0164876
EEF1AKMT2	-0.551708	3.77223	2.87967e-08
C11orf87	-0.549674	-0.247938	0.000439867
ENSG00000280128	-0.549279	2.45012	0.00663833
TUSC3	-0.54912	6.2051	3.14836e-10
LTBP4	-0.548917	6.5022	1.86543e-08
DMTN	-0.54873	2.08858	0.0001742
SESTD1	-0.548609	5.27802	9.87321e-09
REX1BD	-0.546013	4.4798	3.42248e-09
VWA1	-0.545636	4.01354	1.26525e-05
NECAB1	-0.545433	0.552008	0.000587017
FOXO3B	-0.545334	3.85092	5.10552e-05
KIAA1755	-0.545136	-0.293913	0.0251259
CENPW	-0.545079	3.90564	1.48789e-07
SALL2	-0.544772	3.52891	4.65625e-05
BHLHA15	-0.544725	0.148282	0.0909932
MICB-DT	-0.54404	0.0434762	0.103642
CCDC157	-0.543766	0.785348	0.0200768
SATB2-AS1	-0.54319	1.52595	0.00366944
H1-10	-0.541692	7.09375	1.16324e-09
FIG4	-0.541691	4.39323	2.66337e-09
ABCC3	-0.541487	5.06889	9.6935e-05
CLIP3	-0.54077	4.877	2.96155e-05
CCDC124	-0.540756	6.05145	2.08457e-09
DIP2B	-0.539397	6.07921	9.18942e-10
ENSG00000233223	-0.539042	0.87428	0.0423847
EVA1B	-0.53699	4.0764	1.28252e-05
KRT8	-0.536277	5.51359	0.00348696
RASAL2	-0.535322	5.7334	1.31343e-07
TGFBR3	-0.534873	5.05387	1.33921e-06
PGBD1	-0.534643	2.56619	0.000804023
ENSG00000229852	-0.534459	1.76259	0.00802324
RARB	-0.533922	-0.0536632	0.0177818
R3HCC1	-0.533011	4.87221	3.88285e-08
DCLK2	-0.532107	4.25673	6.30033e-06
PEPD	-0.532054	5.40812	1.56492e-09
CDC14B	-0.531869	4.62014	2.86538e-06
KCNK6	-0.531666	1.84668	0.15706
CACNG4	-0.531467	2.84366	3.23482e-11
KLF4	-0.530849	5.04573	2.31077e-05
LINC01137	-0.530776	0.0229361	0.182759
ARMCX5-GPRASP2	-0.529613	2.3569	0.00642946
ABRACL	-0.529158	4.34476	6.50946e-07
MAP2K4	-0.528694	4.75336	9.63497e-09
SLC12A8	-0.528409	2.66848	3.30871e-05
C8orf88	-0.528194	3.96976	1.49605e-06
ITPRID2	-0.527976	6.05153	2.68262e-11
PRTG	-0.527185	2.03741	0.0121359
CCDC120	-0.527174	2.38014	3.01837e-06
RWDD2A	-0.525696	2.5516	0.000234393
CYTH1	-0.525566	4.56585	4.61694e-07
RPGR	-0.524926	3.09631	1.78381e-05
NFXL1	-0.524035	2.82944	0.000401432
PLXNA4	-0.523979	0.0891955	0.0486026
PDZD8	-0.523753	5.97205	6.76005e-09
SLC6A16	-0.523476	0.472937	0.110866
RTTN	-0.523319	4.04844	4.07087e-07
MAN1A1	-0.522525	5.74114	1.12939e-08
CLHC1	-0.522139	-0.34709	0.12483
DRAM1	-0.521974	4.16876	4.42729e-05
GLDC	-0.521882	4.04505	2.31121e-08
SDC1	-0.521875	6.79342	1.43175e-09
ENGASE	-0.521049	3.82816	2.45119e-05
TCTN1	-0.520806	3.71126	4.14601e-05
MEGF9	-0.520764	3.9375	2.28889e-05
N4BP2L1	-0.520676	0.845997	0.40238
HOXB6	-0.520222	3.7825	3.26266e-07
TET2	-0.519055	5.06716	2.69167e-06
CD99P1	-0.519021	1.89784	0.00887342
ENSG00000284968	-0.518863	-0.0410677	0.187028
C7orf31	-0.518807	0.835653	0.0270697
METRN	-0.517937	3.79988	2.2528e-05
ALDH16A1	-0.517594	4.46755	1.99496e-05
TMEM47	-0.517355	3.78807	0.0915755
FAM227A	-0.516808	1.68464	0.0359725
DCAF7	-0.516252	6.85178	1.3309e-13
MAGED2	-0.51617	6.31207	9.81974e-08
NINJ1	-0.515791	4.29582	5.71878e-06
ZNF71	-0.515469	3.74688	5.76832e-07
SOCS3	-0.515448	4.71278	9.1742e-08
TEN1-CDK3	-0.515268	2.12371	0.385162
CDK5R1	-0.515259	2.63412	0.000282428
TM7SF2	-0.514863	3.25646	0.00109291
GJC2	-0.51478	0.209873	0.0403971
TOR4A	-0.513925	2.39184	0.00919928
ATP11C	-0.513164	6.03753	5.17119e-09
ATP13A1	-0.513074	6.19318	6.45848e-10
ADORA2A	-0.512751	3.74601	8.79825e-06
ENSG00000228274	-0.512624	0.81872	0.0332161
CORO6	-0.512357	3.05357	8.85176e-05
FOXD2	-0.512199	1.19091	0.0171435
FZD4	-0.512126	3.05482	0.0243254
H2AX	-0.512106	6.6551	1.49568e-07
MNX1-AS1	-0.511883	-0.6692	0.00717326
KLHL25	-0.511839	2.42215	5.1002e-05
AMOTL2	-0.511627	7.10158	2.05799e-11
NOVA2	-0.511159	1.53225	0.210558
C11orf49	-0.510545	3.99905	9.83151e-07
RUNX2	-0.510269	3.8542	9.30047e-05
TM2D3	-0.509907	3.76643	3.4889e-07
PCNX2	-0.509767	3.13903	1.10576e-06
IGFLR1	-0.509682	1.76661	0.000926494
SPAG9	-0.50927	7.55869	1.90867e-11
PAK4	-0.508563	6.02537	3.0138e-09
GALNT4	-0.507742	2.62016	0.0400858
C4orf33	-0.507704	2.40904	0.000222108
ZKSCAN3	-0.507617	1.78847	0.0216234
SNAP91	-0.507478	-1.6041	0.598917
TCF7L2	-0.507311	4.99456	8.6116e-06
LINC01444	-0.5072	0.432303	0.000676034
ANKS1A	-0.506963	4.82551	1.29828e-06
FAM83G	-0.506898	5.83446	3.63557e-07
SUSD1	-0.506059	1.93116	0.000101888
ZRANB1	-0.505653	4.73312	8.75064e-08
LLGL1	-0.505565	5.36417	7.99444e-08
JMJD7	-0.50544	1.23672	0.206157
DOCK10	-0.505114	5.53005	9.83752e-10
PINK1-AS	-0.504567	2.80208	1.55593e-06
PTOV1	-0.50437	6.62784	2.52118e-08
PKD2	-0.504363	4.72947	3.14626e-06
TMEM200A	-0.503671	-1.71258	0.541816
RAP2B	-0.503618	5.72771	1.72828e-11
SPATA6	-0.503423	2.02813	0.00286623
ATP6V1G2-DDX39B	-0.502183	2.9385	0.0105324
ERF	-0.50176	7.06716	3.31756e-10
HSPA1B	-0.501448	7.60966	1.52552e-07
HDX	-0.501265	2.28591	0.000389411
MAPKAPK2	-0.500906	6.33527	1.05679e-09
FAM110A	-0.500864	3.95048	5.63026e-06
ENSG00000271976	-0.500495	1.75415	0.00102457
UBXN2B	-0.5003	5.95988	7.07678e-10
SLC26A10	-0.499565	0.123132	0.191248
CENPQ	-0.499324	2.64278	0.000132802
PSTPIP2	-0.498709	3.09899	0.000343294
PTCHD1	-0.498457	0.0659726	0.0139192
NATD1	-0.498403	4.19157	2.4808e-05
TRAPPC5	-0.498133	4.57715	1.43647e-06
SLC39A6	-0.497984	6.86841	1.24135e-09
TULP4	-0.497485	5.59252	3.69567e-07
MCOLN3	-0.497186	0.863861	0.28267
XDH	-0.496934	1.94989	0.0499157
ZNF671	-0.496734	0.352731	0.0037122
PDZD4	-0.496675	1.17942	0.0268873
MARK4	-0.49646	5.6046	4.27392e-08
F11R	-0.49614	3.14564	0.000489802
NUTM2D	-0.496112	-0.195463	0.451568
TMEM132A	-0.496068	6.46935	1.48712e-06
ZNF737	-0.496027	0.813331	0.0025765
SERPINE2	-0.495315	6.63602	4.48852e-11
ENSG00000255872	-0.494779	0.929527	0.435786
NBDY	-0.494547	4.04044	3.01476e-06
ENSG00000275719	-0.494387	0.606159	0.0335319
ENSG00000283103	-0.493565	2.67273	0.00059898
STK38L	-0.493464	3.91304	1.714e-06
SKIDA1	-0.49281	0.566252	0.0410122
ZNF227	-0.492785	3.94132	7.51008e-07
NEURL1B	-0.49218	4.6461	9.42878e-09
GRWD1	-0.491423	5.84347	2.4868e-08
AGAP5	-0.491194	1.31836	0.109546
LRFN3	-0.490262	4.53643	1.04477e-07
VANGL1	-0.490127	5.81148	2.45769e-09
CD274	-0.490112	1.9444	0.000354408
TJP1	-0.489685	6.30915	2.44203e-09
TTC3P1	-0.489554	1.93999	0.000275818
HDAC2	-0.489224	7.28808	5.05437e-12
ZNF551	-0.489157	3.20593	0.00039026
LINC00665	-0.489111	2.63778	6.38931e-08
PLEKHB1	-0.488552	-0.0593318	0.00585636
ENSG00000286284	-0.488352	0.90976	0.000477739
ZNF428	-0.488287	4.88578	2.74289e-08
SEMA3A	-0.488071	0.963484	0.00178657
C3orf18	-0.487862	1.70906	0.00444357
UBL3	-0.487718	6.16406	3.16986e-10
CASTOR2	-0.487597	4.11003	5.1431e-05
PDZRN3	-0.487508	1.92859	1.17319e-06
CSRP2	-0.487351	3.59127	0.0112157
WNT10B	-0.487033	1.20663	0.0531652
RCOR2	-0.486792	0.250886	0.182541
MARK1	-0.48641	4.06411	4.37104e-06
CCDC146	-0.485513	0.640136	0.232138
ID2	-0.485416	5.70437	2.55742e-10
CYB561	-0.484951	5.37794	6.58253e-08
SUV39H1	-0.484755	4.51124	6.25289e-07
GSTT2B	-0.484473	1.41155	0.110221
RHEBL1	-0.4841	1.00109	0.0075642
PDLIM4	-0.483991	1.52066	0.0932715
DYNLT1	-0.482896	5.23334	5.08304e-08
OBSCN	-0.482694	2.92163	0.0574431
TP53INP1	-0.482694	4.0029	1.50515e-05
HORMAD1	-0.482681	-0.886045	0.00514333
NOSIP	-0.482237	5.12043	1.80252e-07
CERK	-0.481928	5.99537	1.46611e-10
MGMT	-0.481525	1.40973	3.124e-08
ASB7	-0.481418	4.17815	6.15324e-08
ADGRG1	-0.481412	4.03911	4.19397e-06
SPOPL	-0.481108	4.49526	7.36326e-07
LINC00680	-0.480911	2.06223	0.00262733
GALT	-0.480894	4.00406	9.80132e-06
ENSG00000260577	-0.480892	-0.210503	0.0487802
ENSG00000274712	-0.480313	0.458744	0.0905215
PLPPR3	-0.480311	3.55536	4.87639e-06
GPRASP1	-0.479989	0.670377	0.0351741
TCEAL9	-0.479961	3.21123	2.47865e-05
PUSL1	-0.479677	4.13622	1.9191e-06
RILP	-0.479268	1.65675	0.0278788
ZNF566-AS1	-0.478862	0.737995	0.0346051
SAMD4B	-0.478797	6.83123	5.78395e-11
MBTD1	-0.478654	3.87604	4.20304e-06
ASPM	-0.478443	7.45377	6.97375e-07
SAMD5	-0.478433	2.46876	0.000976987
LIG3	-0.477968	5.28378	6.6911e-09
MED12	-0.47684	5.93636	5.23554e-08
ADGRA3	-0.476523	5.3013	3.79032e-07
SLC2A11	-0.476131	3.32194	0.000535027
MMP17	-0.475748	4.07342	7.28617e-06
INPP5A	-0.475678	3.3648	0.000212409
SPC24	-0.475585	5.50282	2.84e-08
ZSCAN22	-0.475519	3.05885	0.00219404
MPND	-0.475438	2.93608	7.41238e-05
AXL	-0.475095	8.60102	1.62823e-09
FAM169A	-0.475061	1.26906	0.0125409
HDAC5	-0.474665	5.04759	2.22335e-05
ENSG00000276672	-0.474654	0.805891	0.0153385
CBR4	-0.474586	3.78467	9.2946e-06
FANCL	-0.474284	3.13044	3.82054e-05
ARL4D	-0.473832	2.59487	0.00886898
DOK4	-0.473677	2.76908	0.000819268
PEX10	-0.473413	4.82085	1.45615e-06
PGAP3	-0.473398	2.92762	0.000812915
ZNF585A	-0.473314	3.15757	0.000268823
ENSG00000239665	-0.472998	2.5361	0.00685309
TSNARE1	-0.471875	2.49973	0.00101674
KIAA1549	-0.471819	5.01673	8.61218e-06
VPS37D	-0.471684	1.14325	0.0311979
DCK	-0.471131	4.55528	1.74922e-07
AMACR	-0.471124	3.58916	7.99047e-05
ZC2HC1A	-0.470857	3.61074	0.000119204
RAB23	-0.470838	4.53985	8.32849e-08
XRCC1	-0.470664	5.33442	1.24611e-08
SIPA1L3	-0.470573	6.24577	2.98462e-09
PER3	-0.470374	5.14757	4.96414e-07
SPIN2B	-0.469976	2.85828	0.000141715
TBL1X	-0.469642	5.53458	7.47289e-08
TCEAL1	-0.469006	4.08194	0.000117973
TGFB2	-0.468609	3.51876	0.00210094
EXTL2	-0.46781	4.09935	1.15954e-05
ZNF180	-0.467601	3.28538	1.832e-05
ZNF708	-0.467241	1.52103	0.0148991
TFPT	-0.466909	4.59467	1.80858e-06
HNRNPH2	-0.466765	6.74019	7.82837e-10
TFAP2A	-0.466635	7.15629	9.58999e-07
H4C8	-0.466625	1.67839	0.00908747
FGFR4	-0.466541	2.06457	0.000785238
GRAMD1A	-0.466289	6.05943	6.05217e-08
TIFA	-0.466259	2.94402	0.000944693
SERTAD1	-0.466237	3.21577	2.89072e-05
MYCT1	-0.465736	-4.98623	0.681854
KLHL24	-0.465362	5.26958	1.27026e-06
SAP30L	-0.465358	5.21077	2.48009e-08
MLLT1	-0.465184	7.09407	1.13792e-09
ENSG00000187951	-0.465122	3.76494	1.33865e-05
EID2	-0.464835	3.42015	7.05802e-06
RAPGEF2	-0.464814	4.99689	5.62308e-07
AARD	-0.46412	2.35245	5.43061e-05
FAM155A	-0.464035	2.36915	1.24173e-05
HOXB5	-0.463996	1.80053	2.77739e-05
MAN2B1	-0.463965	5.94314	1.54646e-08
C21orf91	-0.463873	4.578	3.32779e-05
PDCD2	-0.463731	5.412	3.98057e-09
ANKRD10	-0.463602	5.33112	8.94107e-09
PATJ	-0.463593	2.20277	0.0286159
ENSG00000261799	-0.463487	1.63145	0.022524
C19orf47	-0.463343	3.83493	5.01836e-06
BTN3A1	-0.463173	3.45035	6.20768e-05
ZNF295-AS1	-0.463033	0.486562	0.0184747
CDH3	-0.462931	4.81682	1.73429e-06
ISYNA1	-0.462411	5.40951	9.00709e-08
USP9X	-0.462335	7.76333	8.94107e-09
ZNF266	-0.462207	4.34974	1.9148e-06
TEX9	-0.462097	1.54966	0.0151131
RASGRP3	-0.461983	-0.451341	0.0952914
BTBD11	-0.461946	-0.28234	0.198405
DYNLL2	-0.461592	5.39639	1.26231e-08
ATP6AP2	-0.461516	6.38826	4.84809e-10
ENAH	-0.461298	8.03452	1.3722e-06
ZSCAN2	-0.460979	3.35999	0.000221296
TNFSF12	-0.460477	2.88571	0.000185319
ABR	-0.460393	6.70528	1.20148e-10
HPF1	-0.460164	3.81073	1.10591e-06
ELP2	-0.459599	5.26807	8.1897e-07
SAE1	-0.459471	7.17969	5.06412e-09
GLIPR2	-0.459222	2.08559	0.00105633
LIG1	-0.458711	5.23993	3.44939e-07
RFX3	-0.458265	3.62868	9.75056e-05
ENSG00000259583	-0.458223	0.503755	0.156133
ENSG00000245025	-0.45809	0.464524	0.0940087
STAP2	-0.45807	0.303156	0.545741
C1R	-0.458056	5.34941	1.97407e-05
CYP27C1	-0.457713	3.24529	3.49702e-08
CD72	-0.45758	-0.266372	0.435696
PTPRS	-0.457521	7.9698	1.47646e-08
ZNF8	-0.457426	4.22247	5.9096e-05
ZNF816	-0.457098	2.26875	0.00120671
FDXR	-0.455592	3.08791	2.80555e-05
C1orf53	-0.455169	0.309189	0.233778
FAM214B	-0.454715	5.36455	3.23374e-08
FKBP7	-0.452963	3.01896	0.00207735
ANAPC11	-0.452897	4.54362	5.65331e-06
ZNF100	-0.45284	2.25922	0.00623781
PRKD2	-0.452832	5.32169	2.92761e-07
STX10	-0.452787	4.92798	1.09001e-07
ZNF558	-0.452666	4.02853	0.0015629
SERINC2	-0.452071	-0.806925	0.606045
STMN3	-0.45203	6.93208	2.3087e-09
PLEKHH1	-0.451992	-0.350302	0.506193
STARD3	-0.451883	5.39772	3.22263e-09
DNMT3B	-0.451823	2.55235	0.000243262
DCLRE1A	-0.45181	3.37896	0.00028862
DAPK3	-0.451651	6.15493	1.45134e-07
SIRT6	-0.451644	3.87929	3.61987e-05
USP54	-0.451379	4.75974	1.88379e-06
ERBB2	-0.451193	6.35025	3.45866e-09
TMEFF1	-0.450988	2.13155	0.000693368
GARRE1	-0.450729	4.25918	8.16908e-05
AARS2	-0.450533	4.36831	1.88527e-08
ENTPD7	-0.45049	4.3146	5.425e-06
UBE2S	-0.450471	7.84732	5.3675e-07
RGPD8	-0.45033	2.87892	0.0387418
MIEN1	-0.450266	4.99791	1.61031e-07
SSBP4	-0.449818	6.09204	2.70416e-07
ZNF443	-0.449618	0.781747	0.0580887
GAREM1	-0.449526	0.299217	0.43465
MCM9	-0.449438	3.01114	0.000436981
PCGF2	-0.449349	6.41448	1.20727e-07
KLF3	-0.449201	5.647	1.05103e-06
DCAF12	-0.448411	6.20207	1.83879e-10
TTLL1	-0.447895	2.19277	0.0144024
ARID1B	-0.447761	7.04212	1.18618e-09
C1orf159	-0.447509	4.1592	3.88409e-06
PNPLA6	-0.447492	6.58308	5.96407e-08
SNORC	-0.447351	0.138672	0.148099
ABRAXAS1	-0.447277	4.08706	2.09644e-05
SPHK2	-0.447089	4.03634	1.67433e-06
SERTAD3	-0.447021	4.29135	3.04175e-06
LONRF2	-0.447021	-0.17329	0.330105
IFTAP	-0.446176	1.64071	0.03338
TRAM2-AS1	-0.446089	1.82736	0.00979155
POLR2B	-0.445624	6.92518	9.11962e-11
B3GALT4	-0.445456	0.531824	0.057953
DMWD	-0.445223	5.85876	4.1465e-07
WNT3	-0.445126	1.68418	0.0790158
CSRP1	-0.445016	5.67831	9.46439e-06
ENSG00000260597	-0.444662	1.45445	0.132988
TCF12	-0.444574	5.75956	9.10514e-10
UBE2SP1	-0.444283	0.0372843	0.164056
CFAP44	-0.44426	2.49466	0.0604792
HAUS5	-0.444171	4.4513	1.89345e-05
SH3RF1	-0.444078	4.34633	1.04548e-06
ERN1	-0.443855	3.13467	0.0028797
NPEPPSP1	-0.443743	3.63013	0.00126042
GTPBP3	-0.443366	4.53728	9.05566e-08
CCNA2	-0.443236	5.9323	1.07627e-07
ZDHHC14	-0.441701	3.09797	0.00082172
LRRFIP1P1	-0.441632	0.890726	0.0953693
CUX1	-0.441392	5.75576	2.66312e-07
SORT1	-0.441338	5.81546	4.53001e-08
ARMCX1	-0.440823	2.9759	1.41072e-05
ZNF830	-0.440288	4.19645	6.89328e-06
PLPP3	-0.440197	5.67073	9.48668e-07
LRP5L	-0.440197	1.61964	0.0240435
FUZ	-0.439918	3.2915	1.00063e-05
TRAK1	-0.439767	5.54891	1.30696e-09
ENSG00000249240	-0.439662	0.264183	0.355749
TRAF4	-0.439653	5.2477	2.59854e-06
PBXIP1	-0.439182	6.20549	5.94839e-08
ARMCX5	-0.43893	3.13592	2.48634e-05
TBP	-0.438889	4.15948	5.77919e-07
DHRS7B	-0.438774	2.59678	0.00011197
KHDC1	-0.438533	1.44551	0.0278071
CCDC22	-0.438182	3.69394	2.76721e-05
BAX	-0.438147	5.76829	8.64774e-09
TRAM2	-0.438097	6.71823	2.72884e-08
GATB	-0.437971	4.07322	3.23697e-06
ZNF506	-0.437688	3.13056	0.000241934
FAM102A	-0.437438	4.67657	2.08601e-06
DDX39A	-0.437053	6.15732	2.96019e-08
SEC14L5	-0.437038	-2.23426	0.735135
SACS	-0.436167	6.92878	5.52141e-05
MAD2L1	-0.435911	5.56263	3.67442e-08
NIPSNAP3A	-0.435729	4.12542	5.76822e-05
PPA2	-0.43541	5.06676	3.7472e-05
HOXA13	-0.43523	0.144503	0.142298
KRT10	-0.435104	4.74612	1.94216e-06
FZD8	-0.435037	4.25623	4.07944e-06
ZNF823	-0.434927	1.61671	0.00124942
F8A3	-0.434357	3.48661	0.0688679
FXYD5	-0.434244	8.44096	1.0902e-08
TDP2	-0.43414	5.08909	1.41817e-07
MED24	-0.433756	5.93802	6.6131e-08
ARHGAP35	-0.433733	7.8786	1.27381e-09
ZFP3	-0.433461	1.75038	0.000436467
SLC16A1	-0.433244	7.50656	1.59793e-09
ADGRA2	-0.433014	2.86742	0.00448614
ZNF665	-0.432947	0.584989	0.0232867
KHK	-0.432457	0.58707	0.0754284
NIPAL3	-0.432451	4.06724	2.11142e-05
FBXO2	-0.432396	1.59651	0.00126044
ZNF175	-0.43237	3.32259	0.00101013
FDX1	-0.432202	3.86868	6.08205e-07
CCDC85B	-0.431067	6.55073	1.73895e-05
TSPAN5	-0.430556	3.77116	1.36664e-06
AAMDC	-0.430547	2.53834	0.00139711
C1QL4	-0.429875	1.35479	0.00562846
GTF2IP4	-0.429786	4.85749	2.02246e-05
ZBTB5	-0.429428	5.4002	3.81952e-09
TANC1	-0.429231	4.64962	5.32165e-07
FGF1	-0.429216	0.562845	0.00333361
CARMIL1	-0.42902	4.65052	4.25868e-06
ATP7B	-0.428175	1.95591	0.00244434
E2F2	-0.428071	4.35107	6.36698e-08
KITLG	-0.427795	3.80034	0.000430465
LRRK1	-0.427586	4.98015	3.6552e-06
USP38	-0.427489	4.60056	5.85451e-08
LSM14A	-0.427424	6.79762	4.57328e-10
SUPT3H	-0.427341	2.1014	0.0150318
RNF146	-0.427007	4.40926	1.9702e-06
EXTL3	-0.426978	5.88208	6.52961e-08
ZNF253	-0.42689	1.33943	0.000250968
TBCC	-0.426682	4.11403	2.49536e-05
ZNF524	-0.426674	3.50743	6.8947e-05
LARP6	-0.426554	5.19591	4.27392e-08
ZNF532	-0.426422	7.00077	8.89055e-09
LRRC37A3	-0.426328	0.389029	0.321069
CYLD	-0.426321	4.75212	1.08018e-07
KLF12	-0.425963	4.5622	3.19571e-05
PIK3R2	-0.425684	6.46726	1.24588e-06
RGS14	-0.425561	2.32887	0.00084354
TPPP	-0.425184	1.29975	0.0662582
MBOAT1	-0.424889	3.44266	0.000345167
PDGFRB	-0.42488	-0.115237	0.729156
HHIP-AS1	-0.424755	-0.0420763	0.0365845
SH3BGRL	-0.424697	5.75308	3.13696e-07
IGF2R	-0.424625	8.77851	1.84885e-08
NFYA	-0.424552	5.63641	2.82061e-08
NEDD9	-0.424414	1.49954	0.442012
LINC00641	-0.424126	4.36371	7.00581e-06
FBXL17	-0.424063	4.03276	2.55587e-05
FSD1	-0.423986	4.02088	1.46603e-06
SOHLH2	-0.423941	0.241493	0.439762
HPSE	-0.423787	4.80432	3.14322e-06
ENSG00000277534	-0.423361	2.34312	0.00106465
UACA	-0.423136	5.69068	5.64464e-08
METAP1	-0.422962	5.96277	1.35092e-07
RHPN1	-0.422926	2.61968	0.00869042
IGBP1	-0.42277	5.08119	2.8907e-06
UBXN6	-0.422734	6.06922	1.33006e-06
ODAD1	-0.422685	-1.00507	0.454052
ZNF134	-0.422669	4.43032	1.10591e-06
S1PR2	-0.422289	2.22804	0.00271031
ZNF599	-0.422145	1.97947	0.00275047
CHST3	-0.421958	6.90835	2.30362e-09
ZNF814	-0.42149	2.54833	0.000113092
MED25	-0.421194	6.18933	2.42284e-07
SMG1P1	-0.421057	3.23274	0.0346858
GAA	-0.420843	4.25139	0.000798528
STON1	-0.420445	2.39251	0.0561168
ATAD5	-0.420426	4.00818	4.927e-06
TSPAN13	-0.420364	2.5401	0.0010953
SEMA4C	-0.420148	4.94517	1.80003e-05
TMEM81	-0.419532	1.55431	0.0173191
CPD	-0.419528	6.93787	1.09663e-07
DBP	-0.419519	3.08868	0.0906443
CTDSP2	-0.418795	7.43985	3.5577e-08
MITF	-0.418772	3.15868	1.94126e-05
TUSC1	-0.41866	4.35627	5.03163e-05
GPR176	-0.418257	4.73872	2.60689e-07
WWC2	-0.418206	6.20577	4.02115e-08
MELK	-0.418126	6.19498	1.34442e-08
CTXN1	-0.417961	6.02203	9.30606e-06
HOXC-AS2	-0.417926	0.866242	0.166478
FAM104B	-0.417596	3.72542	4.07944e-06
ENSG00000283761	-0.417408	2.8706	0.186586
FGD1	-0.417292	5.17894	5.9342e-08
WDFY3	-0.417146	5.43194	8.23215e-05
TRIM6	-0.416477	1.15548	0.413694
ARHGDIA	-0.416335	8.72347	7.69072e-10
HABP4	-0.416139	4.87196	1.70507e-07
AKR1C3	-0.416062	2.44543	0.201758
PAPLN	-0.416027	-0.815045	0.507461
KIF5C	-0.415722	2.43958	0.00141222
TLNRD1	-0.415474	4.90464	8.12763e-07
CCND1	-0.415423	7.54569	4.91579e-07
CLEC11A	-0.415144	1.35064	0.000268539
AOC2	-0.414948	0.0409307	0.296177
BBS10	-0.414731	3.51655	0.000150064
VEZF1	-0.414719	5.69916	1.09565e-07
MAP3K4	-0.414515	4.72535	9.19588e-07
PDE5A	-0.414358	1.01893	0.154968
HELLPAR	-0.414112	0.549031	0.175315
SLC39A9	-0.413661	6.07218	1.58054e-08
CHMP2A	-0.413534	6.18604	2.24177e-06
PRMT1	-0.413215	7.01089	4.25175e-09
RP2	-0.41309	4.71115	1.81144e-07
SNN	-0.412206	4.26816	8.33413e-06
AGPAT4	-0.412179	4.7828	6.67035e-06
KCTD15	-0.411643	1.89247	2.6882e-07
ENSG00000287126	-0.411445	1.28149	0.0306844
PYM1	-0.411305	3.55831	0.00190095
ANXA2R	-0.411119	1.84519	0.00467544
JPX	-0.411056	4.6019	4.97572e-05
KCNMB3	-0.410995	0.551439	0.161186
ADRA1D	-0.410978	-0.403618	0.3936
ZBED3-AS1	-0.41095	-0.434469	0.343652
ATP2A3	-0.410659	-0.848601	0.129348
DNAJB1	-0.410594	6.61315	8.90423e-08
MYPOP	-0.410589	4.36431	5.80555e-06
ZNF223	-0.410359	1.38049	0.0507562
TERF1	-0.40991	5.57761	2.46163e-07
FBXW9	-0.40952	2.74025	0.00226103
PAPSS2	-0.409496	4.14239	2.94736e-05
CCDC61	-0.409137	2.95362	0.000102527
ETHE1	-0.409104	3.48288	0.00106652
TLR6	-0.409056	0.0667955	0.029716
GCNA	-0.408691	0.893348	0.162115
C17orf49	-0.408216	5.03108	3.29218e-07
FUNDC1	-0.408166	3.63393	3.76466e-06
ENSG00000233170	-0.408162	-0.516106	0.0385535
EFCAB11	-0.408104	2.50253	0.000363823
B9D2	-0.408074	2.15439	0.0101433
TMEM8B	-0.408045	3.92061	0.00284453
CD38	-0.407879	-0.647972	0.200294
MLLT6	-0.407773	6.89801	1.63584e-09
PPP2R1A	-0.407757	7.41899	7.3557e-07
ENSG00000259959	-0.407513	0.642459	0.0751836
NDUFA3	-0.407231	4.91083	2.91837e-06
MND1	-0.406969	2.63542	0.00973604
FRG1CP	-0.406624	2.31386	0.00239898
SOX4	-0.406564	5.7308	3.50262e-05
RAB34	-0.406333	6.3362	1.6086e-07
RADIL	-0.40632	0.870752	0.0135119
ENSG00000271936	-0.405953	1.12723	0.0239501
SOX13	-0.405949	5.52266	9.77277e-09
SDHAF1	-0.405933	2.61276	0.000453671
AMZ2	-0.405598	5.88619	3.81317e-08
RARA	-0.405553	5.92715	2.42737e-05
NKX3-2	-0.405518	0.0334646	0.197606
EEF1A1P11	-0.405503	1.17008	0.0943711
MRPL20	-0.405071	5.6059	7.26422e-08
BCAS3	-0.405022	3.50581	0.000328568
EPHA4	-0.405009	4.25096	4.21884e-05
LINC01106	-0.405002	1.81538	0.0448156
ZNF302	-0.404881	4.02141	2.83565e-05
SETBP1	-0.404816	4.90849	0.000925693
TSHZ1	-0.404661	4.76308	9.72403e-06
NUFIP2	-0.404598	7.44599	3.52769e-07
EXOSC5	-0.404521	4.1935	1.58148e-05
ERVMER34-1	-0.404439	-2.37573	0.702637
OSR2	-0.404105	3.43365	0.000104826
MYO10	-0.404073	8.27664	8.99634e-09
TSHZ3	-0.404022	2.8618	2.35026e-06
ZNF517	-0.404021	1.98942	0.0292265
ADH5	-0.403978	6.56269	1.17929e-07
PAFAH1B3	-0.403976	5.40016	1.74902e-06
PTPRJ	-0.403709	5.57489	3.25611e-08
STEAP2	-0.403679	1.64787	0.00230767
ZNF575	-0.403569	1.27369	0.0555986
CNTF	-0.403549	0.408975	0.147118
HNRNPUL1	-0.403124	9.31508	7.39043e-08
MMP16	-0.402604	5.26619	1.90276e-06
SOCS7	-0.402576	5.02673	8.89374e-05
MINAR1	-0.402352	0.887886	0.0513376
ARMC7	-0.402201	3.05644	0.000630812
RSAD1	-0.402056	4.52361	1.4087e-06
HAUS1	-0.401881	4.16171	2.74935e-06
TBCK	-0.401824	3.48405	0.00020826
SMG9	-0.401769	5.29343	2.58784e-07
HYKK	-0.401444	0.698408	0.0837167
FANCE	-0.401294	3.48175	0.000803445
RDX	-0.401164	7.22017	6.03934e-08
CERS1	-0.401133	3.52202	0.00865168
ZBTB45	-0.400722	4.36804	4.02794e-06
BAZ2B	-0.400504	3.9954	4.58653e-05
GPC1	-0.400353	6.07494	2.32568e-06
TPRG1L	-0.399946	5.70642	5.0004e-08
MIRLET7BHG	-0.399915	3.02872	0.0124564
TBC1D17	-0.39967	5.55921	6.84334e-06
FAM149B1	-0.399584	3.89611	0.00025854
COPS4	-0.39944	4.74468	4.99882e-06
CEP192	-0.399355	5.12531	4.04419e-06
SLFN11	-0.399254	5.40509	5.0732e-06
EIF4E	-0.398284	6.01536	3.79952e-07
ABLIM3	-0.398012	2.74906	0.014356
PHETA1	-0.397971	3.23935	0.000342459
H2AC6	-0.397282	4.59129	9.06029e-06
ZNF419	-0.397232	2.51419	0.0175609
CNIH2	-0.397161	3.10915	0.000416622
EEF1A1P9	-0.397148	0.687256	0.139616
ADAMTS13	-0.397135	0.330374	0.239935
PSD4	-0.39707	1.62499	0.0674117
HSD17B6	-0.397036	-0.027151	0.0922942
G6PD	-0.39701	7.8716	7.37094e-08
NINL	-0.396746	3.61101	1.27469e-07
TMC6	-0.396568	0.507797	0.235942
ZNF674	-0.396418	2.14919	0.00916478
SNRNP35	-0.396106	3.35877	0.00197896
UFC1	-0.395921	5.82263	1.45433e-07
ZNF561	-0.395747	4.66752	4.44815e-06
ITGA7	-0.395729	0.779447	0.143072
ZNF41	-0.395502	3.47989	0.000641087
ENSG00000273748	-0.395243	-0.0101642	0.374433
AKAP5	-0.395008	1.38484	0.00878892
ABCA6	-0.39498	-1.1949	0.733557
SLITRK2	-0.394699	2.71152	0.00734059
TSPAN33	-0.394461	-0.0725298	0.039017
AMMECR1	-0.393862	5.74636	4.25175e-09
LSM4	-0.393832	6.3413	2.5608e-08
MAGED1	-0.393736	7.27065	2.29574e-09
NR2C2AP	-0.393665	3.53115	0.000284453
POLR1G	-0.39344	5.7363	3.88173e-07
TMEM161A	-0.393292	4.50967	1.28252e-05
ZNF528	-0.393186	1.76481	0.0106919
CEL	-0.39288	0.344429	0.329526
DNMT3A	-0.392611	5.01983	2.50536e-06
PICALM	-0.391573	7.43242	1.55407e-09
MIS12	-0.391561	3.7546	1.505e-05
ITGAE	-0.391301	3.00566	0.00019029
AKAP13	-0.391117	6.68206	5.00374e-05
SNHG30	-0.391074	2.50702	0.001653
AUTS2	-0.39102	3.41655	1.90681e-05
MARCHF2	-0.390683	3.67537	1.20731e-05
SHISA4	-0.390301	4.10736	2.21162e-05
SMARCA4	-0.390239	8.15785	4.62393e-09
ZNF658	-0.390068	2.04563	0.0387099
BRIP1	-0.38988	3.8159	6.56762e-05
TSTD1	-0.389851	1.58084	0.00167872
BICRA	-0.389771	4.81671	0.000165099
ENSG00000279059	-0.389693	1.3694	0.0429391
COL24A1	-0.389664	0.472919	0.481411
ZNF850	-0.389326	2.45529	0.0085009
ENSG00000259972	-0.389317	0.264569	0.259046
VPS37B	-0.389046	5.85675	4.99891e-08
FZD7	-0.38834	4.52564	4.88743e-08
ENSG00000235859	-0.388139	0.652571	0.265493
USF2	-0.388056	6.55773	1.25741e-08
RBM42	-0.387949	5.77639	3.26488e-07
PRMT9	-0.387914	2.93156	0.00471006
PIP4K2B	-0.387836	6.35076	4.71768e-09
FAM126B	-0.387766	4.27417	0.000135865
COMMD3	-0.387642	4.25931	1.59161e-05
ITPRIPL2	-0.387376	6.57719	9.91623e-08
ENSG00000268575	-0.387287	3.03664	0.0871582
MDFIC	-0.387057	5.05135	0.000134081
ZNF431	-0.387019	3.49429	0.000231622
ABCB7	-0.386782	4.61465	1.15176e-06
XAB2	-0.386505	5.95024	5.32458e-07
TLE4	-0.386476	5.91129	4.86157e-09
LSM2	-0.38629	4.69641	9.22078e-07
RCN3	-0.386219	5.4971	8.52885e-05
PKN1	-0.386064	6.82704	2.2123e-07
ZNF547	-0.385773	1.89072	0.0175953
GCOM1	-0.385661	-0.40509	0.54537
CCDC77	-0.385623	4.33024	1.77147e-06
RGP1	-0.385591	6.48394	2.16343e-09
MAPK13	-0.385247	-1.14908	0.576574
MAU2	-0.385173	5.54048	1.23645e-07
MEGF11	-0.384735	-1.13803	1.01191e-05
ZNF66	-0.3846	0.169488	0.143971
RARA-AS1	-0.384565	-0.675457	0.061404
ENSG00000223804	-0.384446	1.16094	0.195436
SLC38A2	-0.384199	8.7065	1.03588e-07
ZNF569	-0.384116	3.06965	0.000288019
ZNF45	-0.383931	3.95288	4.04641e-05
C12orf43	-0.383908	3.50725	0.000284246
SLAIN2	-0.383757	6.07886	5.0931e-08
SKIV2L	-0.383612	5.971	1.21407e-07
IL11RA	-0.383606	4.08643	4.81855e-06
COA3	-0.383464	3.85053	0.000100157
FCSK	-0.383251	2.96525	0.00191838
ZNF658B	-0.383083	1.43773	0.0459523
TBX6	-0.382942	-0.243325	0.368382
LINC00205	-0.382777	4.03342	0.00225036
TIMM17B	-0.382614	4.65547	1.40609e-06
ZNF613	-0.382375	1.77148	0.00923964
PHKA2	-0.38178	4.24107	1.86784e-05
ZNF827	-0.381307	4.83048	2.26175e-05
RIC1	-0.381139	5.50922	5.97227e-07
C17orf100	-0.380924	0.88553	0.0496538
TNK1	-0.380798	1.49187	0.0699867
C3orf52	-0.3807	2.1972	0.00171403
CSNK1D	-0.380553	7.1115	1.03802e-08
DERL2	-0.380454	4.67887	1.13357e-06
METTL25	-0.380391	0.451649	0.172703
ACSS1	-0.380236	2.29265	0.000538442
GRAMD1C	-0.380054	0.949457	0.0568781
PTEN	-0.379843	5.75868	4.55773e-06
RNF152	-0.37983	0.580108	0.161486
ZNF260	-0.379669	4.45911	7.65121e-05
LNX2	-0.379557	3.84754	0.00046523
[truncated: 12,141 more rows]

## Sheet: Parameters
	Parameter
Project	Richer_AT0174_TDO2_RNASeq_Oct2023_data.RDS
Exp group	BT549_shTDO2_082
Control group	BT549_shSCR
Date	2024-04-23 17:38:11
