# Supplementary material for: Blocking Tryptophan Catabolism Reduces Triple-Negative Breast Cancer Invasive Capacity
Source: Cancer Res Commun. 2024 Oct 16;4(10):2699–713. doi: 10.1158/2767-9764.CRC-24-0272 (PMC11484926; doi:10.1158/2767-9764.CRC-24-0272)
Supplement: Supplementary Table S8 — Significant GSEA full list of Bulk RNA-seq for BT549 shTDO2-98 (IDO1 comp) vs. shTDO2-82 [file crc-24-0272_supplementary_table_s8_suppst8.xlsx]

## Sheet: fGSEA_results
Supplementary Table S8. GSEA full list of Bulk RNA-seq for BT549 shTDO2-98 (IDO1 comp) vs. shTDO2-82
GSEA Hallmark pathway	padj	ES	NES
HALLMARK_INTERFERON_ALPHA_RESPONSE	0.00123503	0.814238	2.38781
HALLMARK_INTERFERON_GAMMA_RESPONSE	0.00123503	0.74394	2.32015
HALLMARK_INFLAMMATORY_RESPONSE	0.00123503	0.667922	2.03257
HALLMARK_EPITHELIAL_MESENCHYMAL_TRANSITION	0.00123503	0.62576	1.97698
HALLMARK_COAGULATION	0.00123503	0.655937	1.90118
HALLMARK_ALLOGRAFT_REJECTION	0.00444787	0.560342	1.6778
HALLMARK_COMPLEMENT	0.00285584	0.543148	1.67483
HALLMARK_ESTROGEN_RESPONSE_EARLY	0.00444787	0.522626	1.63118
HALLMARK_KRAS_SIGNALING_DN	0.014881	0.551523	1.6089
HALLMARK_ANGIOGENESIS	0.0449611	0.666847	1.60249
HALLMARK_UV_RESPONSE_DN	0.0124647	0.507459	1.56319
HALLMARK_TNFA_SIGNALING_VIA_NFKB	0.0158344	0.476582	1.50517
HALLMARK_APICAL_SURFACE	0.105183	0.59007	1.47545
HALLMARK_KRAS_SIGNALING_UP	0.038437	0.482088	1.46925
HALLMARK_APICAL_JUNCTION	0.0418082	0.464444	1.44522
HALLMARK_E2F_TARGETS	0.0134795	-0.343996	-1.40382
HALLMARK_FATTY_ACID_METABOLISM	0.0128403	-0.389	-1.49691
HALLMARK_MTORC1_SIGNALING	0.00582072	-0.41565	-1.68857
HALLMARK_OXIDATIVE_PHOSPHORYLATION	0.00582072	-0.48045	-1.96075
