# Supplementary material for: Blocking Tryptophan Catabolism Reduces Triple-Negative Breast Cancer Invasive Capacity
Source: Cancer Res Commun. 2024 Oct 16;4(10):2699–713. doi: 10.1158/2767-9764.CRC-24-0272 (PMC11484926; doi:10.1158/2767-9764.CRC-24-0272)
Supplement: Supplementary Table S9 — Differential gene expression list of Bulk RNA-seq for BT549 shTDO2-98 (IDO1 comp) vs. shTDO2-82 [file crc-24-0272_supplementary_table_s9_suppst9.xlsx]

## Sheet: Comparison
Supplementary Table S9. Differential gene expression list of Bulk RNA-seq for BT549 shTDO2-98 (IDO1 comp) vs. shTDO2-82
Gene Name	log2FC	AveExpr	adj.P.Val
MYCT1	11.1108	-4.98623	1.82616e-14
BZW1-AS1	7.95039	-4.05084	6.18552e-11
SYNE1	7.82981	0.296673	1.59952e-22
GDA	7.16242	-2.72065	1.48239e-14
RSAD2	6.28262	-0.254662	7.96903e-06
OAS1	6.17793	1.00702	1.21503e-07
IFI44L	5.74693	2.59522	9.04379e-08
EYA4	5.69059	0.781349	2.36991e-08
DCDC2	5.68768	-1.9149	3.08818e-12
SOX5	5.63938	-0.300057	5.5971e-08
MX1	5.59875	3.68277	3.66872e-11
OAS2	5.57385	2.52998	7.06893e-10
NRIP1	5.56666	3.4832	2.46493e-14
SULF1	5.42559	-0.123522	3.66997e-07
ACSS3	5.41888	-1.81133	1.90161e-08
MAL2	5.34981	-0.904233	1.04696e-07
CEMIP	5.29498	2.51087	1.97251e-11
TRIM22	5.27877	-0.65392	3.40912e-06
ENSG00000273151	5.24853	-0.908677	5.03333e-08
ALDH1A1	5.0923	-2.17749	1.37387e-09
ENSG00000280800	5.07078	-2.60934	0.363138
PTPRZ1	5.02146	-1.28995	3.3184e-07
LRAT	5.01063	-0.748963	3.20341e-13
ITGA2	4.98317	4.62783	1.01458e-20
H2AC18	4.94625	-0.346205	0.0765414
DPP4	4.92557	0.263602	1.4906e-07
IFI27	4.80472	1.70064	1.09295e-07
IDO1	4.75948	-1.49708	6.74633e-06
MMP28	4.61796	-1.36183	1.27153e-05
RSPO3	4.50941	-1.61361	3.98799e-06
DSC3	4.40185	-0.57749	4.25771e-09
DCN	4.35957	-0.312319	1.83087e-05
ABI3BP	4.31984	5.54886	9.83625e-17
HTR2A	4.25365	-1.4007	2.66658e-10
CFB	4.22098	3.94365	1.56337e-09
IL32	4.21223	1.77513	1.28671e-09
IFI44	4.13916	3.31855	5.09104e-10
CADM2	4.09733	0.182876	2.77857e-05
GBP4	4.09523	1.52589	1.9974e-05
CMPK2	4.07555	-0.776065	1.69979e-05
MSC	4.058	3.31542	1.13731e-11
MTUS1	3.98836	-2.02836	2.89966e-10
SLC14A1	3.98352	-0.323392	7.38751e-12
BHMT2	3.98162	-1.53208	1.62589e-06
SNCA	3.94544	-0.213982	4.42472e-06
CSMD3	3.94484	-1.3545	1.97781e-05
ST6GALNAC2	3.91998	-1.78398	0.000364831
TMEM47	3.8936	3.78807	7.13564e-15
FYB1	3.87059	0.895113	1.78479e-09
TRIM34	3.84876	-1.95887	0.0245768
MX2	3.8394	2.61494	1.56996e-14
ENSG00000234147	3.83206	0.925487	8.50956e-10
CBLN2	3.79804	-0.681828	2.2395e-07
FCAR	3.78114	-1.41244	1.86982e-15
CDYL2	3.74907	-0.57443	7.87838e-12
LINC00460	3.74891	-0.375103	8.02089e-09
LUZP2	3.67989	-0.874665	2.0423e-07
RAPGEF5	3.67946	-1.04265	0.000160326
TIMP3	3.66583	5.44363	1.63364e-16
VCAN	3.654	2.58593	4.91745e-15
LGI2	3.653	0.199354	2.4446e-17
GRIK2	3.65203	-1.08272	0.000108928
BACE2	3.64442	-0.679048	6.31802e-07
MSC-AS1	3.63962	2.72818	1.19556e-08
HERC6	3.62552	2.03107	2.67594e-08
FAM241A	3.58985	2.49447	1.96248e-12
DACT1	3.58112	1.34029	1.58257e-11
ELFN1-AS1	3.56087	-1.84419	0.000152907
IFI16	3.55529	4.70348	1.92826e-16
BST2	3.55197	4.18281	5.08763e-19
MYRFL	3.52071	0.744913	4.31167e-11
FLRT3	3.49946	2.62723	2.84675e-10
C1orf226	3.47844	2.16811	2.36772e-16
RARRES1	3.4772	-0.976946	3.69917e-14
DSC2	3.47513	0.562357	2.73539e-10
UGT8	3.43443	-0.783365	6.99643e-05
PDE3B	3.42807	-1.97374	0.000178098
DYSF	3.42007	0.326055	3.37078e-09
IFIH1	3.40403	3.11239	1.00096e-09
COL1A2	3.40014	4.51015	2.61355e-27
ENSG00000280441	3.39606	-0.157201	0.0257737
FGD4	3.38397	-2.21127	0.000576372
FAM107B	3.37009	4.87803	5.71605e-21
OASL	3.37003	2.61464	2.87502e-05
IGSF10	3.35407	-1.69395	0.0010576
IFIT1	3.35101	3.64882	5.59185e-10
NACAD	3.34977	-0.78749	0.00283735
NTNG1	3.3479	-2.68566	0.000617199
KRT14	3.34022	-0.735506	4.26296e-09
TAFA3	3.32863	-1.0454	4.89542e-07
NTNG2	3.31672	-0.333363	2.94237e-13
ITGB8	3.31427	1.95337	2.90758e-06
CD163L1	3.30372	-0.136096	1.29737e-08
SPINT2	3.29034	-0.978135	9.93408e-05
XAF1	3.26449	3.0549	4.6809e-12
ENSG00000284431	3.24979	0.360871	0.0211167
IFI6	3.2384	4.96595	2.94851e-17
PLXNA2	3.2318	2.26664	0.000597867
ENSG00000276077	3.21007	-3.60701	0.179435
MAGI2-AS3	3.20293	-1.03024	1.3732e-05
LYPD6	3.20039	0.0656784	3.41142e-06
EDNRA	3.17392	0.0309801	0.000588071
CACNA2D1	3.15709	1.1889	1.81197e-09
GBP5	3.15618	-0.519281	0.000182932
MKRN3	3.15107	-2.9292	3.41432e-05
PDGFB	3.14131	-0.605073	2.68339e-06
VIPR1	3.12803	-1.58864	0.000273837
CYB5R2	3.12595	-0.46361	3.63201e-09
COL5A2	3.12434	6.87976	6.81189e-23
ATP9B	3.11389	-2.1917	0.000193566
MEF2C	3.11385	0.764734	0.000455009
HS3ST3B1	3.11129	2.17284	2.87102e-09
SMIM11B	3.08708	-1.97581	0.452602
IL4I1	3.07113	0.612017	5.9422e-07
ANK2	3.05023	2.14599	1.6418e-08
KLHDC7B	3.04364	0.195952	1.84225e-12
PTGFR	3.03638	3.95811	3.09118e-10
HCAR1	3.03524	-1.50263	2.43684e-06
AQP3	3.03352	-0.00361914	0.000164861
EPHA3	3.01477	0.241514	8.16406e-05
ADCY7	3.01254	-1.24822	0.00132698
DSG2	2.99625	5.8166	3.42952e-18
ENSG00000256514	2.97479	-1.14702	0.492188
KCNK6	2.97166	1.84668	2.00103e-10
GAP43	2.95594	-1.37453	7.71716e-07
DOCK8	2.9436	-3.56146	4.83962e-15
ADAP1	2.93662	2.93699	1.93107e-14
SSTR2	2.93514	-1.12512	1.24036e-10
VSIR	2.92517	2.82249	1.07253e-12
HECW2	2.9168	3.13859	4.00471e-16
SLCO2A1	2.91655	2.3612	4.15586e-10
ARNT2	2.91631	1.32592	7.45761e-07
IFITM1	2.90011	4.78422	6.93627e-15
CCN3	2.87063	4.68777	1.75899e-11
SAMD9	2.86234	4.56222	2.57722e-12
LRRN1	2.82418	0.144474	4.11417e-13
DKK1	2.81789	4.15543	4.31515e-19
PRRG4	2.81103	-0.486966	1.02082e-05
NOS1AP	2.80849	1.27206	6.06746e-11
BEX5	2.80063	-0.9567	0.000379236
SRGN	2.79765	2.27098	2.21803e-16
PTPRO	2.79257	0.132118	5.91597e-07
FRAS1	2.77624	0.108609	3.00183e-11
ST6GAL1	2.77331	2.57032	4.8118e-07
TNFRSF11B	2.76471	1.62039	2.49071e-18
KANK4	2.76189	-0.69346	1.00931e-09
GPR1	2.75207	0.280176	1.6268e-11
NXPH2	2.74654	-0.981155	2.38102e-07
CNTN4	2.7387	-1.11383	3.1883e-07
EFHD1	2.73096	0.284162	0.000315574
BISPR	2.72668	-0.00250601	6.42401e-06
EPHB2	2.70724	4.09776	2.64569e-17
FOXP2	2.67769	-0.498117	0.00130051
SLC44A5	2.67085	-2.26959	0.00927475
ENSG00000266976	2.67045	-2.53685	2.54451e-14
HNRNPA1L2	2.66861	-1.67724	0.484408
IGFBP7	2.65698	4.35796	6.41887e-16
EMILIN2	2.64014	0.76796	1.24501e-13
ITGA4	2.63621	2.50715	2.45413e-18
ABCG2	2.63363	0.453501	3.9947e-08
B4GALT6	2.62717	2.88947	2.88259e-14
SAMD11	2.61815	4.11576	8.3996e-11
LYN	2.61476	4.65649	5.8553e-21
SLC4A4	2.61041	0.0202166	2.08294e-19
NR5A2	2.60987	-0.701581	4.10462e-05
FOXQ1	2.59051	-3.41371	0.0105374
INHBA	2.57967	1.8564	1.27569e-15
PLAT	2.57673	4.42297	2.44655e-16
TMTC1	2.57536	4.19728	1.24415e-10
SLC6A15	2.57097	2.12698	1.41569e-08
NFE2L3	2.57069	3.33864	5.09048e-16
GRB10	2.56809	4.45488	3.5099e-05
BMP7	2.56182	1.75003	7.48671e-21
NEBL	2.55959	2.08044	7.29371e-08
PLSCR4	2.55721	1.48258	5.3081e-05
SVEP1	2.55586	1.86484	2.86666e-09
C16orf74	2.55463	-0.0371505	5.86349e-05
ALS2CL	2.55318	-2.09609	0.00905943
NID2	2.54939	3.98356	1.59952e-22
GUCY1B1	2.54273	0.657287	9.19145e-05
HLA-F	2.53621	-1.62309	0.000534407
PHLDA3	2.53256	4.39923	2.79119e-14
ENSG00000254979	2.52614	-0.145133	0.0160312
MME	2.52508	4.42483	9.15335e-16
ENSG00000259522	2.52469	1.03343	0.02577
RARB	2.52166	-0.0536632	2.80505e-13
KCNS3	2.52038	-0.94111	0.0001336
H19	2.51803	-0.906805	0.0391486
PODXL	2.51666	4.12113	1.39932e-17
PTN	2.51126	1.96004	0.00213035
THBS2	2.51078	4.7475	4.991e-23
CACNB2	2.50353	-2.10932	0.0157122
IL1RL1	2.48944	-1.66677	2.92425e-09
SLC27A2	2.47634	-2.54957	0.00931087
PKIA	2.4749	1.9115	1.25693e-08
CRYZL2P	2.4705	1.46428	1.4746e-05
AKR1C1	2.467	2.93818	5.93031e-08
IGFBP6	2.46588	3.98301	8.18533e-17
SLITRK2	2.45125	2.71152	4.32676e-17
ABCA8	2.44436	-3.32088	0.011525
ENSG00000285517	2.44338	2.29657	3.34366e-10
IFIT3	2.43182	4.32891	5.51077e-10
CAVIN2	2.42707	2.55207	1.76083e-13
DIO3	2.42303	0.452777	1.26861e-14
SERPINE1	2.42067	5.58545	0.000421413
WSCD1	2.41559	-2.93286	0.0420031
ALX1	2.41529	-1.70343	1.47175e-05
ROR1	2.40854	2.60344	1.75395e-07
ENSG00000286190	2.40342	3.88535	6.34046e-16
SP6	2.39276	0.378815	1.9936e-08
PRSS12	2.38026	2.61442	1.51974e-10
CRISPLD1	2.37572	0.123043	6.85902e-07
KRT8	2.37481	5.51359	1.11541e-14
LINC00842	2.37453	0.158452	4.20446e-05
ABCA6	2.3739	-1.1949	0.00930827
FAM83B	2.37331	2.8131	5.04774e-10
ELF3	2.3719	-0.225117	8.74361e-09
TRIM38	2.3717	1.36681	3.83717e-09
HS3ST3A1	2.37031	-0.703271	0.0085833
SAMD9L	2.36363	2.95993	9.33105e-09
C1orf21	2.34796	4.36574	8.24747e-15
OAS3	2.34004	5.38995	1.65816e-15
PDGFD	2.32742	0.736043	2.71653e-06
MTSS1	2.32531	3.78881	1.63845e-16
PRKAR2B	2.32451	0.0992742	1.84679e-06
CYP27A1	2.30749	0.494391	7.71716e-07
C2orf74	2.30729	-3.43963	0.10071
LMOD1	2.30568	-2.29735	0.00669442
NDP	2.30086	-1.38126	0.000278649
COL13A1	2.29793	3.53527	1.0238e-19
ZNF385C	2.29789	-2.01696	0.01392
IFITM2	2.29753	-0.546629	0.00953262
RGS5	2.29347	4.19494	1.92673e-21
DHRS3	2.28315	5.9161	2.64569e-17
C4orf19	2.27847	-1.71747	9.4058e-07
ATP10D	2.27721	2.34863	1.23888e-12
RDH10	2.2754	4.16648	1.25295e-21
OSR1	2.27511	1.09967	3.21469e-11
CREB3L1	2.26833	6.20666	1.05794e-20
PLIN4	2.26536	-1.66375	0.0328301
ATP6V1B1	2.26413	-0.286721	1.44872e-05
FOXC2	2.25755	0.515657	5.15724e-09
SLC7A2	2.2553	0.90622	5.8568e-05
RASSF9	2.25226	-0.223123	0.00543589
KRT17	2.24711	-0.530899	0.0108317
LIMS4	2.24202	-1.33767	0.00290568
NPNT	2.23293	-1.3246	0.0221638
NCAM2	2.23157	4.59996	9.68241e-18
LRIG1	2.23069	4.03499	1.52504e-19
SYCP2	2.2298	1.18506	4.38886e-08
ODF3B	2.22864	1.55277	3.32335e-07
COL21A1	2.22477	-0.829804	0.00860394
IFIT2	2.22131	4.02713	9.79492e-09
SEMA3A	2.21951	0.963484	1.20159e-15
PTGIS	2.21918	2.48822	2.85521e-13
SCARA5	2.21843	2.40368	0.0040151
GJB2	2.2115	-0.596092	3.71698e-08
ST8SIA4	2.20462	0.278274	6.13265e-09
CD14	2.19928	-0.252746	8.94906e-09
PPM1H	2.19434	3.77512	6.7799e-20
LRRC8C	2.17842	2.28008	4.04487e-10
POSTN	2.17414	3.27081	4.43615e-15
ANKS1B	2.173	0.388503	0.00313919
CPA4	2.17181	1.20865	1.15351e-15
BMPR1B	2.15365	0.0318267	6.91409e-06
ZNF385B	2.15109	1.52932	8.16406e-05
IFITM10	2.14969	-0.175804	3.98308e-06
EYA1	2.14786	0.906004	1.69511e-05
LINC02015	2.14663	-2.82788	0.0449892
CD33	2.14524	-2.47879	0.000132251
MECOM	2.14366	1.52763	1.85722e-06
HSPB6	2.14301	0.407441	1.99155e-11
CADM1	2.14104	1.60313	2.10123e-06
AVIL	2.14057	0.3295	1.19169e-06
NTN4	2.13912	4.60736	7.48704e-20
KLF2	2.13897	3.15506	6.64644e-13
PCDH7	2.13675	4.2832	1.11489e-12
SLITRK5	2.13573	3.12049	6.1328e-16
KIF21A	2.13086	1.92636	6.86429e-07
LGALS3BP	2.12664	5.00777	1.37592e-13
BMP2	2.11913	3.28019	1.05318e-18
DOK6	2.11805	0.0398006	4.65986e-07
SMARCA2	2.11157	3.36823	1.09193e-11
SOX11	2.11151	2.1842	4.79331e-08
OLFML2B	2.10928	2.70922	4.28574e-11
ZNF154	2.10663	-0.876259	2.60715e-06
COL4A1	2.106	6.22531	1.68301e-15
ENSG00000287158	2.10501	0.829987	0.000421868
ENSG00000285744	2.10339	-0.775136	8.75556e-05
ZNF488	2.10297	2.20635	4.05308e-06
FZD1	2.10128	3.29886	6.75448e-14
IL18	2.10099	-2.83145	0.020237
C15orf48	2.09918	0.316342	2.18872e-05
PCLO	2.07974	1.65876	0.00283679
PTPRB	2.0792	2.24555	4.09931e-11
CFH	2.0709	4.22196	1.24487e-16
SERPINB5	2.0647	-3.48578	0.0817983
GDNF	2.0644	0.203155	2.0201e-11
CXXC4	2.06055	-2.09257	0.0204952
EGFLAM	2.06055	-2.60567	0.0551298
HSPG2	2.0549	6.87397	1.26768e-14
WT1	2.05484	-0.718052	2.7054e-10
AKR1C2	2.05465	1.72573	1.08861e-05
KIAA1549L	2.04739	0.907595	3.79127e-09
ENSG00000279118	2.03425	0.28213	8.9348e-06
HTR1D	2.02585	-0.0666902	0.00044725
MISP	2.02208	0.90384	2.4963e-08
CALCA	2.01454	-1.83895	9.68241e-18
EDA	2.01205	-3.5608	0.082693
PCDH10	2.01073	0.612352	4.89613e-05
ZDBF2	2.00691	1.58968	2.71031e-07
PSG1	2.00583	0.262789	8.40723e-15
MAGEA2	2.0007	-3.03923	0.151361
ENSG00000277758	1.99965	1.64959	7.83889e-08
ID4	1.99645	2.9835	2.20829e-14
POM121L9P	1.99063	-1.29288	0.000327244
MYO1D	1.9882	-1.80822	0.0690194
BTNL9	1.98099	1.49278	5.64401e-17
GSDME	1.98093	4.37481	2.20802e-17
APOBEC3G	1.98025	-0.948738	0.00878577
RASL11A	1.97206	1.77976	3.25071e-07
SLC44A1	1.96743	4.34864	4.61322e-18
CREG2	1.96645	0.263137	1.12571e-05
MEIOC	1.9642	-1.36996	0.00767227
TBC1D9	1.95686	3.19153	1.21957e-10
PARP10	1.95318	3.80316	2.43134e-08
TFAP2C	1.94738	4.71673	3.59278e-18
ADCY8	1.94491	-3.24868	0.093698
LINC02593	1.94381	2.0069	3.862e-06
DDX58	1.94355	4.38955	9.61919e-10
ST3GAL6	1.94049	-1.10474	0.000636977
NGEF	1.93953	1.64785	3.53645e-07
PDE5A	1.93726	1.01893	1.15819e-08
SRPX	1.93655	2.15716	1.09973e-08
LINC00511	1.93507	1.07311	1.06798e-05
EPHA5	1.93274	1.66766	6.28567e-12
HOXA3	1.929	0.329878	0.0105653
LINC01224	1.92839	-1.34547	0.000149469
EFNB2	1.92139	4.59582	3.08692e-18
BARX2	1.91985	0.556342	9.24613e-11
LIN7A	1.91459	-1.54526	0.0724233
GAB2	1.9122	0.716202	5.94479e-08
PDGFRB	1.91163	-0.115237	0.0527474
SFRP1	1.90532	4.81746	5.71605e-21
EDIL3	1.90466	4.08716	1.85183e-12
HERC5	1.90411	3.19045	2.4507e-09
TMC5	1.90185	0.732771	1.74437e-08
SCUBE3	1.90144	1.01753	5.50017e-13
BAMBI	1.90033	4.17411	5.76392e-19
MALL	1.8948	2.18958	8.67057e-12
GAREM1	1.89239	0.299217	0.000292925
ABCA1	1.89233	3.87093	6.92043e-13
ST6GALNAC5	1.89222	1.27136	3.74923e-08
FBN2	1.89198	1.44327	6.97669e-10
LINC00632	1.88755	1.54239	5.12572e-07
P2RX6	1.88454	0.399305	2.67617e-06
MCOLN3	1.88182	0.863861	2.87826e-05
HNF4G	1.87854	-0.326901	0.00260683
B3GALT1	1.87647	0.0113639	0.0363757
SCN9A	1.87415	1.40431	8.00813e-06
COL4A2	1.86674	7.402	1.34909e-20
KCNF1	1.86555	1.10387	2.27907e-13
LAMB3	1.86531	3.277	4.94496e-12
PDZD2	1.86344	1.8655	5.22996e-05
SERPINB1	1.86101	2.28778	2.18451e-05
TMOD1	1.85364	-2.03974	0.0398799
KCTD14	1.84027	-0.679336	0.0192024
WHAMMP3	1.83985	-3.32487	0.0986127
MSLN	1.83845	1.27954	1.16918e-12
ACE	1.83743	-0.586353	4.14575e-06
PTX3	1.8374	0.879407	9.87194e-06
RAP1GAP2	1.8368	3.33605	7.48704e-20
TMTC2	1.83477	2.51417	4.99452e-08
FABP3	1.83417	-2.12462	0.0471992
ENSG00000285953	1.83313	-0.816145	0.458115
SLC1A1	1.82509	0.844533	6.47974e-10
ZDHHC8P1	1.81361	1.17961	3.34366e-11
ATOH8	1.8058	4.32364	9.96707e-13
MAGEC2	1.80341	-3.80762	0.0682054
PRICKLE1	1.79569	-0.182238	2.15725e-06
IRF7	1.79493	2.79628	2.31267e-07
CYYR1	1.78542	0.337964	6.01215e-06
TNFRSF11A	1.76882	2.36688	1.24809e-08
NUPR1	1.7668	3.7424	7.11506e-08
PTPN13	1.76463	4.67775	8.65557e-11
CTSH	1.76291	3.67679	2.3119e-17
PRRX1	1.76199	4.22704	2.1977e-13
FOXD3	1.76034	0.335266	1.82116e-07
RGS4	1.75783	-0.134168	6.47734e-11
NLRP1	1.75564	4.25066	3.43991e-12
ENSG00000288656	1.74682	1.70604	0.00659798
LRP1B	1.74445	3.63911	3.78024e-12
SNAP91	1.7439	-1.6041	0.0329713
LMO2	1.74363	-1.48292	0.00593608
DHX58	1.73781	1.97631	1.72241e-06
CPE	1.73432	1.68827	7.46311e-05
MIR99AHG	1.73254	0.675868	0.000232515
ADAMTS7	1.72655	0.339206	0.000541964
ENSG00000259976	1.72549	-1.73415	0.387108
SLC16A14	1.72052	-0.659741	0.00141416
BMPER	1.71627	2.36738	9.12274e-19
LHX9	1.71457	1.81871	4.54974e-08
F2RL2	1.71004	-2.83416	0.0121237
PTGS1	1.70598	-2.02678	0.328593
PLXNC1	1.70578	-0.23063	0.000511533
PLXND1	1.70307	3.06666	2.84947e-07
ENSG00000250644	1.70197	2.46062	2.276e-08
DRAM1	1.70136	4.16876	3.04433e-15
IL18R1	1.69432	1.15725	8.17329e-09
TRPC4	1.69406	2.08017	3.19658e-09
SLC15A3	1.69244	1.32953	1.78496e-05
TRANK1	1.68681	2.14105	1.38826e-05
SAMD12	1.68582	1.15733	4.60495e-06
EPHA7	1.68306	-1.64798	0.139743
GJA1	1.67672	7.16984	6.332e-17
ZNF578	1.67396	-0.276111	5.32265e-06
SCARF2	1.67229	2.54047	1.59015e-08
CACHD1	1.67116	3.887	1.56996e-14
CRISPLD2	1.67077	4.11549	7.76798e-12
COL24A1	1.66908	0.472919	0.00070125
FOXF2	1.66837	1.54978	1.47016e-08
GPR37	1.66825	-0.0419427	0.00133844
IL1A	1.66035	-2.16107	0.149028
JAG1	1.65736	5.33349	3.49532e-16
ROS1	1.64734	0.0667879	0.00768457
ENSG00000230699	1.64577	1.75323	3.94885e-05
PRSS3	1.64576	-3.7466	0.0716873
ENSG00000255439	1.64206	-0.361027	0.353414
TENM1	1.63978	-2.2791	0.0286039
MRAS	1.63884	3.11699	1.20644e-11
PHKA1	1.63756	1.97499	6.08072e-05
PSG5	1.6355	0.303837	4.86728e-10
WTIP	1.63516	3.24148	6.89464e-14
TBC1D1	1.63468	5.27679	1.5336e-18
TMCC3	1.62773	0.63622	1.60688e-08
TOR4A	1.62667	2.39184	3.40071e-10
MGAM	1.61485	-1.009	0.0028604
MDGA1	1.61327	2.87957	2.10637e-07
CCDC149	1.61202	2.62493	5.3532e-09
FN1	1.6119	9.9261	1.52504e-19
HS3ST1	1.60977	0.198642	0.000165689
CCDC71L	1.60486	4.01069	2.09788e-11
RND3	1.60384	5.8012	1.29444e-17
ZDHHC11	1.60044	0.7024	8.28467e-08
GCOM1	1.59521	-0.40509	0.0037647
PCDHB14	1.59072	0.248999	6.16734e-07
TMEFF2	1.58848	1.9092	4.05636e-12
LONRF2	1.58816	-0.17329	0.000232533
SNX10	1.58454	-2.33966	0.0309082
ARHGAP44	1.58095	3.46977	9.72063e-12
VNN1	1.57774	-0.182686	3.53014e-05
CD55	1.57229	5.69643	6.7799e-20
GALNT13	1.57201	-0.194359	8.91309e-06
CA13	1.57031	0.748204	0.000922134
CSTB	1.57019	8.20268	4.68052e-21
FBLN2	1.56486	7.00836	1.8531e-19
LMNTD2-AS1	1.56058	-0.557324	0.174935
MAPK10	1.56001	-0.300904	0.0106275
ENDOD1	1.55986	0.893114	2.87279e-10
PNCK	1.55984	-1.12352	0.000152939
B4GALT4	1.55879	4.25963	9.53983e-19
ST6GALNAC3	1.55718	2.44746	2.64487e-09
MTARC2	1.55673	-0.531587	0.0257601
PLA2G4A	1.55322	2.25015	3.62792e-09
HMCN1	1.55261	3.92365	4.29263e-09
ADAMTS1	1.54848	3.9293	1.46443e-13
LEF1	1.54738	-2.73023	0.0801236
MOCOS	1.54331	-0.526838	0.00714552
TYMP	1.54169	4.74558	6.86787e-12
DDX60	1.53959	3.64942	1.31582e-10
GULP1	1.53217	2.40003	4.11529e-17
TMEM229B	1.52785	-1.88668	0.158269
ITPR3	1.52598	4.40958	3.91608e-11
RASSF5	1.52428	0.785309	4.24477e-06
ATP9A	1.52125	3.55042	8.62517e-07
ZNF804A	1.52	0.760801	0.000690419
ZHX2	1.51682	2.81123	5.36574e-12
LRRC1	1.51379	2.9087	6.30288e-12
ZFPM2	1.51143	1.88469	3.07728e-05
PCAT7	1.5111	-0.319499	0.00125234
LY6E	1.50618	6.74439	5.07338e-13
MEGF6	1.50594	6.84252	1.8099e-17
C1R	1.50201	5.34941	1.4008e-15
NECTIN4	1.50083	-2.92711	0.178972
LPAR1	1.49469	4.05648	1.04265e-10
CLDN7	1.49441	-1.66099	0.00176182
FXYD7	1.49383	0.65946	1.15819e-08
GRAMD2B	1.49065	3.71604	3.93592e-13
RFLNA	1.48593	2.85185	1.58454e-14
IRX2	1.4849	-0.904003	0.34132
C1QTNF1	1.48429	4.71577	2.0321e-10
PCDH17	1.48419	1.59547	0.000147603
TPD52	1.48074	4.95509	5.66601e-08
PCDH20	1.47918	0.380761	0.0108298
LY6E-DT	1.47871	-1.26655	0.0101244
KMO	1.47834	2.04458	5.89531e-18
LIF	1.47796	4.82606	1.86024e-14
PITX2	1.47706	1.59234	1.99755e-06
SLITRK4	1.47606	1.55488	9.03262e-14
ENSG00000266709	1.47296	-0.2605	0.00503117
MATN2	1.47254	4.67459	1.84114e-19
FXYD1	1.47103	-0.618612	0.000196525
MXRA8	1.47098	-0.753245	0.000596314
SLIT3	1.46653	3.32347	9.01856e-18
LRRC32	1.46616	-0.527475	6.11205e-06
PCDH18	1.45313	3.55952	2.46206e-11
NUTM2D	1.45182	-0.195463	0.0128971
CCNB3	1.44983	-0.0369708	9.01402e-06
DIO2	1.44974	2.5601	5.54739e-11
TFPI2	1.44618	5.06538	3.96314e-18
CPQ	1.44506	2.95328	9.63691e-08
ISM1	1.44366	0.168942	0.0280666
MOXD1	1.44337	2.79483	6.76907e-13
GDPD5	1.43696	1.35976	1.24882e-06
MAGEH1	1.43531	0.401554	0.00491501
ENSG00000286125	1.43306	-1.52399	0.000352382
LYPD3	1.43246	2.71847	1.56645e-11
LGI4	1.43179	0.0813739	0.00220634
CYFIP2	1.42703	1.13503	8.10773e-06
IL6	1.4258	2.04458	5.5708e-12
FAP	1.42489	0.357143	3.11749e-07
OXTR	1.42181	5.24029	1.29922e-21
ZBTB20	1.42153	0.496438	0.113389
PAQR5	1.42105	4.59177	2.28285e-10
PTHLH	1.41288	-0.642343	8.02761e-06
PPM1K	1.41141	1.86985	1.37372e-05
CHN1	1.41088	3.1887	0.000136492
RIPK4	1.41009	5.24047	1.6968e-13
PCDH19	1.40988	-0.236753	2.15233e-06
TINAGL1	1.4079	-2.33887	0.111482
CHD5	1.40641	3.44044	1.08844e-11
C1S	1.40589	4.84383	4.55248e-13
APOL1	1.40559	2.05996	0.00334569
RORA	1.40439	-0.477628	0.000568996
SCN1B	1.40392	0.752138	0.000291797
SAMD5	1.39964	2.46876	1.34379e-11
KRT18	1.39925	7.54448	3.26719e-17
TPM1	1.39344	7.48051	6.34816e-21
EDNRB	1.39285	1.05872	0.0627254
LRATD2	1.38925	4.35256	2.24331e-19
ARL9	1.38713	-1.13675	6.78298e-05
PLSCR1	1.38377	4.97648	3.22907e-12
PRR5L	1.38259	3.19506	4.89463e-10
ETV1	1.38251	3.8006	4.91894e-06
KLF14	1.37081	-0.899555	0.000120821
B3GALNT1	1.37061	2.3225	0.000221715
NOVA1	1.37015	2.83185	6.49045e-07
BIRC3	1.36714	4.73632	1.73993e-14
ACSL5	1.36626	0.840585	0.00055675
OSBPL6	1.36572	3.98967	1.67353e-10
FAM167B	1.36555	-1.25591	0.0219196
KRT15	1.36427	1.49403	0.00259914
PAPSS2	1.36093	4.14239	3.65607e-15
USP18	1.36024	2.08577	1.32866e-05
ECM1	1.35791	0.117272	0.000280072
ITGA6	1.35116	7.82865	1.6704e-21
TNFAIP8L3	1.34783	0.197888	0.0633257
ISG15	1.34677	4.62939	8.25421e-09
ENSG00000268049	1.34576	0.104875	0.000524516
FGF1	1.34572	0.562845	3.95842e-11
RALGPS2	1.33426	5.68282	3.45613e-17
MICAL2	1.33383	6.15557	8.07595e-17
ENSG00000268173	1.33108	1.52736	0.446919
KRT81	1.33082	-0.996847	0.000674512
ADM2	1.32667	1.9667	5.59644e-06
DNER	1.32591	4.532	4.70552e-15
AHRR	1.3259	5.41244	1.89096e-14
TRIM5	1.32348	2.5394	2.05573e-10
TRPV1	1.32288	2.2777	1.20622e-08
P2RX5-TAX1BP3	1.32252	-0.098628	0.00121199
CD38	1.32175	-0.647972	3.97482e-05
EBF3	1.32006	-1.91163	3.7963e-10
SLC8A2	1.31984	-1.40208	0.0398987
AKR1C3	1.31698	2.44543	5.70144e-05
SEMA5A	1.31593	-2.85901	0.238046
GOLGA8O	1.31373	-1.95544	0.177743
EREG	1.313	-2.18284	0.329948
CDK15	1.31209	1.03481	8.51053e-13
EN1	1.30912	3.11188	0.023739
CTSO	1.30852	3.26782	1.92379e-06
CRACD	1.30732	3.1446	1.33109e-05
JPH1	1.30724	0.318495	0.0061919
SLC6A16	1.30295	0.472937	9.49079e-05
IGSF9B	1.30059	0.625878	4.80213e-10
ELAVL2	1.29843	4.8318	1.05918e-16
ADAM22	1.29456	3.04252	2.39778e-14
NLGN1	1.29391	0.56855	1.84386e-07
RCN3	1.29391	5.4971	1.56954e-14
CNTNAP2	1.29305	0.334698	0.000335954
IL1B	1.29188	1.02976	1.805e-06
BACE1	1.29111	5.40756	3.04433e-15
DDX60L	1.29042	3.93811	5.16964e-09
TSPAN1	1.28854	-0.0126618	0.00162918
HPSE	1.28755	4.80432	4.77467e-16
CPT1B	1.28427	1.9814	0.0192024
PLA2G4C	1.28152	0.456642	8.29002e-05
ADGRG2	1.28146	-2.85032	0.279126
PPM1E	1.28101	2.40967	3.53014e-05
HLA-B	1.27983	5.93611	4.58798e-14
PLAAT4	1.27853	-0.554278	0.0282264
CD68	1.27502	5.07681	8.76904e-17
THBS1	1.27485	9.15731	2.73102e-20
ADAMTS3	1.27481	0.978476	1.6446e-05
KCNS1	1.26413	-0.957094	0.00317933
JDP2	1.26287	2.54859	1.39924e-10
CD274	1.26238	1.9444	2.83291e-11
S1PR1	1.26145	3.62896	1.65571e-13
ZDHHC15	1.25989	-2.08833	2.8392e-08
FGFR3	1.25909	0.0410005	0.00627183
ZIK1	1.25567	1.02437	2.84673e-07
FYN	1.25509	3.96812	4.72339e-15
COLGALT2	1.25361	2.04084	1.41569e-08
ALDH5A1	1.25341	1.3362	0.000171517
SBSPON	1.25334	2.02869	7.06052e-05
PROS1	1.25065	3.85709	3.11422e-12
ENSG00000262580	1.25028	1.33549	0.000155526
GRIK1	1.24873	-3.5269	0.137569
UGT2B7	1.24873	-4.41207	0.185395
WWC3	1.24732	5.44821	1.37145e-14
SELENOP	1.24679	-2.70632	0.411551
PSORS1C1	1.24359	-0.561202	0.0793174
LARGE1	1.2412	0.893624	3.10371e-05
NPAS1	1.24102	0.33626	0.00482467
HLA-DRB1	1.23861	-3.6011	1.92226e-12
SYDE2	1.23567	1.85301	8.82741e-07
ZNF610	1.22943	-0.171214	2.30496e-07
ARL4A	1.22858	4.13017	7.85652e-14
CSGALNACT1	1.22777	2.54409	1.52357e-12
SIPA1L2	1.22724	4.69968	1.72938e-15
LINC01234	1.22659	-1.70327	7.01788e-06
SIPA1L3	1.22517	6.24577	3.67004e-18
ENSG00000277701	1.22274	2.69389	1.10941e-07
KIF26B	1.22273	1.76628	1.26159e-07
SYT5	1.22025	1.07575	1.1469e-06
CCDC9B	1.21695	4.24957	3.34105e-17
KRCC1	1.21547	2.39563	8.97433e-05
MTMR9LP	1.2154	0.607394	2.33043e-05
MDGA2	1.21466	-1.20895	1.49266e-07
GLCCI1	1.21413	2.6021	2.27888e-07
COL1A1	1.21346	8.28636	4.30934e-14
EMILIN3	1.21217	0.0700791	2.93434e-08
C1QTNF6	1.2111	0.870789	0.00742503
SYT12	1.2105	3.09285	1.73318e-10
CD74	1.20943	0.611561	7.26594e-12
NAIPP2	1.20836	1.16205	0.00439879
PALMD	1.20778	0.972107	5.37815e-08
NALCN	1.20752	2.07442	2.86648e-06
CSF1	1.20674	7.46464	2.387e-16
RBP1	1.2062	-2.47638	0.292731
ST3GAL5	1.20077	0.395929	0.000363629
TNIP3	1.20011	1.09331	0.000449259
TOX2	1.1969	0.55273	0.00116941
AARD	1.19157	2.35245	1.43131e-12
FAM182A	1.19128	-0.10383	0.000251654
NLGN3	1.1905	-0.268625	0.0132232
ATP2A3	1.18979	-0.848601	2.44177e-05
SPOCD1	1.18784	-0.187305	8.4428e-05
MSRB3	1.18779	4.18298	5.26903e-13
RGS2	1.18779	1.51788	8.76723e-05
GATA6	1.18614	4.52437	2.54451e-14
MGAT4A	1.18526	0.528037	5.90163e-07
WNT2B	1.18439	1.82865	2.03567e-08
KCTD15	1.18402	1.89247	5.32117e-17
AK9	1.18072	0.279366	0.007488
EPHA4	1.17908	4.25096	6.03374e-14
RNF125	1.17738	-0.216166	0.00869083
FZD7	1.17496	4.52564	2.4911e-18
HHIPL2	1.17324	0.229936	6.99643e-05
COPZ2	1.17222	1.68253	4.32314e-08
ZNF677	1.16963	1.34821	9.22285e-13
ENSG00000284874	1.16956	1.64023	0.156815
KLF5	1.16849	4.13931	1.49251e-10
DIO3OS	1.16688	0.625484	5.86906e-07
TBX2-AS1	1.16503	-0.527447	0.00105694
TLR3	1.16217	0.954138	6.89528e-05
ZNF528	1.16051	1.76481	3.33643e-09
SLC1A4	1.16004	1.46745	1.85476e-06
TMEM37	1.15939	-0.0961624	0.018394
TBX2	1.15936	2.53427	9.67547e-09
SLC25A27	1.15905	1.03246	0.215297
C11orf86	1.15893	-1.03526	7.1046e-06
CYP1B1	1.15877	5.61343	1.5849e-15
DENND2B	1.15845	4.41546	6.71541e-11
ENSG00000279207	1.15754	1.39651	3.98379e-05
MCOLN2	1.15737	1.36567	8.43907e-06
FAM83H	1.15679	5.39547	3.19831e-15
GREM2	1.15461	-2.00674	1.38878e-16
CPAMD8	1.1534	-0.317384	0.0693766
IL7	1.15329	0.132318	0.000456988
FOXO6	1.1527	-0.624487	0.00494384
BAIAP3	1.1526	0.0322623	0.0838289
CXCL6	1.14821	-0.629898	1.39282e-07
ITGB3	1.14581	3.19841	1.18999e-06
ENSG00000266208	1.14406	0.707093	7.25912e-06
KAZALD1	1.14043	1.04704	0.000279414
SOCS2-AS1	1.13913	0.0327706	0.00591434
TNS2	1.13849	3.86369	2.43028e-07
PDGFA	1.13767	0.134076	0.072724
SERPINE2	1.13588	6.63602	8.43924e-19
PLCL2	1.1314	3.00512	7.07551e-06
ADGRL2	1.12997	6.82631	1.36712e-15
RCAN3	1.12901	1.38598	2.94349e-06
HEY1	1.12823	1.72784	0.00674166
PSCA	1.12641	1.47848	1.49126e-07
MCF2L	1.12608	-0.619709	3.54579e-06
FHOD3	1.12509	2.813	1.05789e-06
ALDH3B1	1.12504	4.35927	1.26063e-11
PARP14	1.12433	5.99605	7.79025e-12
JHY	1.12371	-0.725968	0.0714689
ENSG00000279569	1.12283	0.176613	0.00445727
ARMCX4	1.12226	0.0215017	1.3686e-06
LRRCC1	1.12111	2.38815	0.00185667
ZFYVE28	1.12044	1.9668	2.27614e-07
LIPE-AS1	1.11745	0.195222	9.20509e-05
RNASEL	1.11363	1.45271	1.86067e-09
GFOD1	1.11221	2.83446	6.58147e-09
ZNF135	1.11184	0.527319	4.55744e-06
DCLK1	1.11137	0.905126	0.000672763
KCNMB4	1.10722	0.731207	0.000152826
IFFO2	1.10604	3.89319	2.60968e-08
MAMSTR	1.10595	0.014972	4.90979e-05
PEAR1	1.10564	0.412515	1.87333e-05
GBP2	1.10532	3.49617	0.000401154
CEROX1	1.10464	-0.907316	8.64931e-06
RFX8	1.10177	0.43747	5.32766e-05
PANX2	1.10052	2.8545	8.02023e-06
ALPK1	1.09987	1.531	0.0125418
ARHGEF10L	1.0976	1.28832	2.63402e-05
UBA7	1.09738	1.46486	0.000823853
PPP2R2C	1.09505	0.302768	0.000473606
GBP3	1.09483	1.24166	0.0002084
USP32P1	1.09408	0.64055	0.00023368
ICAM1	1.09404	7.24395	4.28363e-12
ARAP3	1.0936	2.23272	2.07616e-06
GCNT2	1.09129	5.40634	5.88721e-14
FLVCR2	1.08673	-0.502157	0.0141119
ZNF565	1.08416	1.10078	1.42528e-05
H4C15	1.08278	1.90236	0.152163
COL15A1	1.07975	4.85414	6.75674e-12
CDH10	1.07873	3.62846	5.04651e-14
MXRA5Y	1.0787	-1.42352	2.65182e-06
PTGES	1.07515	4.01382	4.46811e-10
COL12A1	1.07434	7.03395	7.8477e-14
THSD4	1.07293	4.26633	4.1193e-14
LINC01137	1.07273	0.0229361	0.00543015
NID1	1.07166	5.05702	4.68186e-17
KRTAP2-3	1.06708	-2.30217	4.28054e-05
ALDH1L2	1.06046	3.49099	1.31588e-11
GBP1	1.06021	4.34533	1.38688e-07
GNA15	1.06013	0.329254	0.0733138
WNT3	1.05881	1.68418	6.16373e-05
PTPRM	1.05838	-1.45152	0.148258
ENSG00000272512	1.05832	1.01032	0.0229907
CDRT1	1.05471	0.742092	0.000133415
MELTF	1.05422	2.98954	2.1864e-09
C1orf53	1.05133	0.309189	0.00404418
SYTL1	1.05118	-0.00927023	0.0908518
MAGEA2B	1.04955	-2.17815	0.144223
OTUD1	1.0481	3.4221	6.39272e-10
HSPA2	1.04601	4.23327	8.02047e-15
C1QL1	1.04555	3.90305	3.56079e-10
WNT7B	1.0451	0.764478	2.70924e-06
MYB	1.04448	0.710733	0.00177394
SP140L	1.04375	3.16158	5.75901e-10
ARHGEF6	1.04316	-0.412382	0.263298
DSEL	1.043	5.52775	1.05495e-14
ANGPT1	1.04269	-0.1241	0.187302
MCAM	1.0378	4.7385	6.99841e-12
MIR1915HG	1.03596	2.4394	2.37159e-07
CKAP4	1.03485	7.347	4.3585e-18
RNF207	1.03193	3.31649	1.86037e-07
KCNJ12	1.03001	0.350592	0.00123429
KCNAB3	1.02606	0.282348	0.00178219
FER1L4	1.02356	3.81071	1.03793e-06
SPACA6	1.02151	2.7513	1.83719e-06
TTLL1	1.02103	2.19277	9.41163e-07
ATCAY	1.02059	-0.935285	8.37319e-07
SLC18B1	1.0196	3.50607	2.08335e-11
PRKCH	1.01947	0.288389	0.00825535
NTRK3	1.01829	3.18757	3.76431e-11
MBOAT1	1.01789	3.44266	1.62094e-10
THEM4	1.0153	1.91257	8.18254e-05
CORO2A	1.01474	1.50982	2.59023e-06
FGD6	1.01404	2.82877	5.08409e-07
SLC7A5	1.01337	8.19821	1.15351e-15
FOXL2NB	1.01294	-0.329562	0.000569115
ENSG00000267787	1.01165	0.0096739	0.0203892
ABLIM3	1.01094	2.74906	1.49596e-07
ENSG00000273230	1.00954	1.28332	0.000107451
MPZL1	1.00939	7.62775	2.18448e-20
ERO1B	1.00776	1.35883	1.48824e-06
HELZ2	1.00731	6.733	5.04461e-11
CADPS2	1.00308	-2.08045	0.283058
CFHR3	1.00308	-4.39817	0.29407
CARMN	1.00308	-4.16664	0.325697
ZNF575	1.00264	1.27369	1.0965e-05
ANKRD33B	1.00227	5.50466	7.19042e-15
PAK6	0.99948	1.86201	0.000406142
STOX1	0.998538	1.09333	0.000986848
ABCA3	0.996234	4.50611	5.3785e-14
ENSG00000232110	0.996008	-3.15521	1.30439e-09
PLXDC2	0.99597	1.0134	0.00100572
UNC93B1	0.995417	5.06378	1.64712e-10
MEG8	0.994469	-0.473541	1.89191e-08
SLC2A13	0.9937	1.80466	6.84187e-05
CCDC92	0.991259	4.93894	1.94992e-13
TAGLN	0.990216	4.25143	1.63268e-12
TBX6	0.989979	-0.243325	0.0119561
KCNG1	0.988539	2.67363	9.41804e-06
MARVELD2	0.986743	0.678448	4.61854e-06
YPEL1	0.986237	1.61021	0.000136631
TTC23	0.985813	0.577975	0.0124893
HOMER3	0.985773	6.09012	1.63845e-16
LINC02434	0.985433	-4.21577	0.363658
ACBD7	0.98517	1.96988	6.52436e-06
TMEM62	0.983255	2.03068	3.37858e-05
RASGRP3	0.983095	-0.451341	0.000444439
ADRA1B	0.982503	2.77919	4.42817e-09
FHIT	0.981893	-0.0243661	0.0494939
ARHGEF26	0.981327	2.2013	0.000691048
SNHG25	0.9812	2.13021	1.79838e-06
EML5	0.980354	-0.699347	0.0152386
CUEDC1	0.978096	4.3902	1.47611e-09
ARHGAP22	0.976828	0.28974	4.79029e-06
KCNK2	0.975583	3.1143	3.7372e-06
ANKDD1A	0.973487	0.589293	0.0155084
GPRC5A	0.971074	6.11609	2.57727e-13
LINC01836	0.967597	0.901966	7.01847e-07
OPN3	0.966059	5.70332	1.49209e-13
STAT2	0.965469	5.23158	1.14174e-08
LMO7	0.963645	5.27307	2.13896e-13
CCDC144A	0.963494	0.927189	0.0022882
VSIG10L	0.961056	0.821259	2.40883e-05
IGFBP4	0.960775	6.99688	5.76828e-12
ELL3	0.958018	0.321784	0.00321276
GNG2	0.957534	3.64666	6.69172e-07
PPARGC1A	0.955679	0.215872	0.0357626
ZNF461	0.955105	1.87343	4.29714e-06
COL3A1	0.952507	8.09845	8.25282e-14
ENSG00000269044	0.952192	1.07768	0.000309122
SLC12A8	0.951953	2.66848	1.30064e-09
TBC1D2	0.951115	5.91377	2.06955e-14
PCDHB9	0.949799	1.72587	2.00568e-05
FERMT1	0.948858	3.8255	7.68069e-09
PARP9	0.947029	4.7232	1.4181e-08
FLI1	0.9464	-0.48791	0.334259
FAM184A	0.94271	0.695729	0.00714552
IGFBP5	0.942187	6.08912	3.08999e-09
PCDHGA9	0.941575	1.66809	8.85775e-07
FRRS1L	0.940782	-0.728663	0.000123553
TGFB2	0.936282	3.51876	1.63943e-07
MXRA5	0.93625	3.70058	9.89632e-11
SYT15	0.932672	1.10626	0.0428964
FAM102A	0.932107	4.67657	1.04548e-12
RBM43	0.929787	1.91146	0.000313287
MIR155HG	0.928744	0.795285	6.39665e-07
HORMAD1	0.927792	-0.886045	1.69375e-06
PLAAT3	0.927332	1.02267	0.00183272
DUSP9	0.924014	2.00259	1.12314e-06
ZNF471	0.921341	0.999032	8.71439e-07
ITGA10	0.920861	3.77878	7.18443e-06
ALDH1A3	0.920184	4.96862	1.08558e-12
ANKRD23	0.91821	0.249916	0.0060916
ADAM8	0.917318	0.100154	0.161826
B9D2	0.916712	2.15439	5.6783e-07
DKK3	0.915292	5.70029	7.20534e-14
ZNF583	0.91464	1.53393	3.91899e-07
TPD52L1	0.91277	1.51118	6.87158e-05
GRAMD1B	0.912637	3.7669	1.8e-12
TLCD1	0.911419	2.28431	1.02603e-06
LAMP3	0.911391	-0.0596264	0.0229519
CCL5	0.910234	3.96347	6.79101e-05
RAPGEF3	0.90748	1.05562	0.00105948
ADAM11	0.907346	1.77477	4.81831e-06
ENSG00000272077	0.905614	0.193478	0.00186616
SEMA3E	0.90477	-2.21497	0.402758
SP110	0.904348	3.84922	2.13122e-07
ENSG00000230606	0.901788	2.50608	1.40586e-05
AP1M2	0.900549	1.46312	3.25071e-07
ELOVL7	0.894772	2.29963	4.04879e-06
TMEM91	0.893745	1.14823	0.0106606
STAMBPL1	0.892817	2.99503	6.73596e-11
SLIT2	0.891734	5.6552	1.30678e-08
SIGIRR	0.889972	3.77747	2.89966e-10
PRRX2	0.888788	2.3597	2.11862e-11
ARRDC2	0.888018	4.00597	4.92396e-10
ID3	0.886729	7.40738	1.41346e-12
RRAGB	0.886382	3.14207	3.30041e-08
DENND1B	0.88565	3.49482	1.14198e-08
VSTM2L	0.88542	3.65533	1.69006e-12
NUCB2	0.884822	6.06394	4.16896e-13
MOSPD1	0.884694	4.67322	1.75988e-10
MDK	0.883578	6.47896	3.91107e-15
DLX2	0.883075	2.94442	6.71183e-07
WHAMMP2	0.882495	-4.37712	0.34478
CAPN12	0.882266	1.85426	0.000519596
ARHGEF35-AS1	0.88222	-3.49277	0.475128
LINC00958	0.88222	-3.78157	0.35371
ANGPT4	0.88222	-4.38628	0.463721
BCL7A	0.881489	3.23513	6.58561e-10
ENSG00000239665	0.880178	2.5361	5.25438e-06
DNAJC6	0.879847	3.58952	7.14551e-11
NAAA	0.87887	0.694658	0.00410202
CD27-AS1	0.878773	0.621375	0.0344711
ZNF69	0.877402	-0.814672	0.0116765
KCTD16	0.8763	1.20821	0.00639556
PLEKHA5	0.876029	4.6845	3.25621e-11
SEMA3B	0.874972	0.905588	0.0196671
TMEM74	0.872452	0.00477049	0.0425874
APOL6	0.869109	5.32362	4.1359e-10
GABRA3	0.866856	0.907338	1.51698e-06
ZNF30	0.866631	1.09914	0.000116899
EPHB6	0.866573	-0.655813	0.0236602
QRFPR	0.865858	-1.08218	0.0344107
MEIS1	0.865784	2.72483	6.15879e-05
CPEB1	0.865103	-0.232349	3.12895e-05
SOX7	0.864802	2.71026	1.29013e-08
IFIT5	0.86353	3.95801	1.72009e-06
ZSCAN31	0.863024	-0.299672	0.163534
PLIN2	0.861808	5.35958	2.61493e-10
SMIM10	0.861038	3.00431	2.71764e-11
TMEM8B	0.85868	3.92061	1.32347e-07
MACROD2	0.858367	0.508833	0.00351753
DACH1	0.858313	3.18323	4.03507e-10
HCP5	0.857842	-1.06649	0.0428323
SOX8	0.857231	-0.650613	0.000114685
UNC13A	0.856214	0.374673	1.23017e-06
SPRYD3	0.853759	4.93178	1.17214e-13
TNFRSF1B	0.851896	2.18336	0.00248885
IFITM3	0.850977	8.17017	1.96585e-14
PLEKHA7	0.850295	2.5005	5.3838e-08
HLA-DMA	0.849858	0.587484	1.45567e-07
DSP	0.848908	4.64949	1.93827e-10
DEF6	0.848572	-0.747305	0.276661
MZF1	0.848083	4.64211	4.48121e-06
GLT8D2	0.846807	-1.1438	0.0467318
DLL1	0.846145	1.353	0.0171249
ZNF491	0.845578	-0.950516	0.0024195
ENSG00000284948	0.845461	0.649684	0.000898871
ENSG00000268205	0.843436	3.01418	3.11749e-07
NDNF	0.843316	0.411929	0.00418466
SYBU	0.843116	0.242541	0.0183204
NEK7	0.842529	6.21033	7.8477e-14
LRRC37A3	0.841926	0.389029	0.0377183
NIPAL3	0.841838	4.06724	1.74356e-10
NT5DC3	0.841337	4.28859	1.2245e-10
MAN2B1	0.840999	5.94314	9.03262e-14
KANK2	0.840543	7.19045	1.48223e-13
SMAGP	0.838843	2.98199	5.12242e-07
PCDH1	0.838638	2.19002	2.70568e-11
CACNB3	0.835606	4.592	2.24943e-08
MEIS3	0.835528	4.3522	8.99395e-11
ENSG00000286010	0.83409	-3.47465	0.515829
GPRC5B	0.833453	0.041207	0.0395616
GOLGA2P5	0.833353	0.700315	0.0546547
FBN1	0.831203	7.3398	7.45841e-11
GUCY1A1	0.83058	-0.527402	0.183011
TNFRSF19	0.830112	2.23586	4.21972e-08
MEST	0.827328	3.14181	4.23447e-09
ARHGEF4	0.827217	-0.313799	0.274178
PTGS2	0.826508	2.0181	4.13249e-05
FBXO6	0.826444	2.16018	2.68353e-06
BBC3	0.8254	2.34732	0.00593572
ENSG00000269693	0.825358	0.850765	0.366871
THNSL1	0.824673	3.0185	6.89907e-07
S100A6	0.823196	8.35479	9.94147e-15
ZNF880	0.822881	0.0491117	7.79351e-08
ID1	0.822038	7.53754	1.37772e-12
GPR161	0.821453	4.52853	1.05771e-07
AMPD3	0.82141	1.61937	2.14322e-06
CCDC146	0.821028	0.640136	0.036057
UNC5B	0.820113	1.05941	0.0412345
OR7E14P	0.81867	-1.01103	0.00166326
ENSG00000093100	0.818152	0.998719	0.066546
BMP6	0.817622	1.5482	3.98002e-05
P2RX5	0.816652	2.2041	4.90245e-05
GRIN3B	0.816189	-0.3575	0.0846012
METRN	0.81616	3.79988	1.19875e-08
CREG1	0.816111	4.33075	4.88706e-13
CHI3L2	0.815032	2.58398	1.0616e-06
ZNF862	0.81401	2.81195	0.000738431
SYN2	0.813703	-0.742508	0.00851285
PERP	0.813555	5.86854	4.18413e-12
SLC41A2	0.813238	3.09607	9.19816e-06
CCDC159	0.813145	1.63155	0.00583948
ZNF137P	0.811201	0.950534	0.000130191
TMEM154	0.810786	-1.90439	0.380854
YJEFN3	0.810617	2.03971	0.000153691
GNAQ	0.810586	5.77651	1.5955e-10
CAPS	0.810413	0.776452	0.00925115
TMEM236	0.80983	-0.133302	0.00380806
SVIP	0.809504	1.35116	0.000779166
FBLN5	0.809359	-0.131507	0.0997306
ATP2C2-AS1	0.809178	0.350067	0.000435285
APBB2	0.806972	4.58222	1.08302e-08
SSPN	0.805788	0.782732	0.00181978
IDUA	0.805355	1.67929	0.00202021
IFI30	0.804368	1.94639	0.01145
NUAK1	0.803765	4.46943	6.09703e-11
GASK1B	0.80368	4.13675	5.06248e-07
ISLR2	0.803515	1.07961	0.062946
ZIC5	0.802983	2.70598	1.73217e-07
LINC00869	0.801766	-1.74592	0.371504
ABCA9	0.801432	-1.79518	0.303943
CNTNAP3B	0.800726	1.5179	0.00496187
LIMD2	0.800634	2.42156	1.15742e-05
CHAC1	0.800465	1.96399	0.00174282
SPON2	0.800263	7.21584	4.76556e-11
GPR176	0.800143	4.73872	7.41873e-13
TMEM40	0.799634	-0.0816422	0.109577
PLPPR3	0.798537	3.55536	6.58561e-10
SLC2A5	0.798522	-0.195443	0.142596
ETHE1	0.79754	3.48288	8.41953e-08
ZNF256	0.795636	1.21729	2.5807e-08
ZNF850	0.794214	2.45529	2.09225e-06
TTC3P1	0.792591	1.93999	2.35246e-07
TCEAL1	0.791566	4.08194	3.59474e-08
ENSG00000269973	0.7904	1.91713	0.000206618
GALNT12	0.789984	0.210927	5.30056e-06
GRIA1	0.787709	-1.16935	2.66099e-07
ALDH2	0.786038	2.19635	3.04568e-05
HACD1	0.784943	5.91021	6.13061e-16
MEIS3P1	0.784801	0.839989	0.000349308
ADGRL1-AS1	0.784777	0.883244	0.000573944
RIMS2	0.784389	3.8537	6.77809e-08
TARS3	0.783655	1.96793	0.000506397
SYNE2	0.783008	7.11931	0.000159425
C1orf115	0.78266	2.10068	0.00315695
GATA3-AS1	0.78252	-0.437539	7.64389e-05
ENSG00000286619	0.782355	1.63955	8.74644e-05
MZF1-AS1	0.781345	0.258186	0.00164729
VLDLR	0.78134	4.60474	8.69458e-08
SP100	0.780528	5.47722	2.29183e-10
ADAMTS15	0.780511	3.96175	5.76828e-12
FOXF1	0.779879	2.99611	3.64161e-11
MYLIP	0.779006	2.38973	0.0493596
ATP23	0.778897	2.99211	4.17291e-08
JUP	0.778866	5.45823	1.07449e-08
SMAD6	0.777462	4.59837	1.35155e-11
LPAR3	0.776889	2.04265	0.000896151
PTPRJ	0.776549	5.57489	6.87637e-14
ANK1	0.775901	5.79313	1.52357e-12
ELAPOR2	0.775828	-2.40343	0.553002
TRAM1L1	0.774343	0.151065	0.0141301
LMTK3	0.774174	2.01817	1.1144e-06
BTG1	0.773556	6.13289	2.34234e-08
ANO4	0.772728	-1.75615	0.025488
TWIST2	0.771408	4.23953	5.13752e-07
AS3MT	0.771342	0.665419	0.647492
EN2	0.771303	-0.980474	0.0592193
CXCL5	0.771186	2.84127	1.55675e-08
EVC	0.771152	5.2109	7.25057e-09
KDELR3	0.769485	4.28174	2.32461e-09
KCNC1	0.769179	-0.94489	0.0449583
MPC2	0.768092	5.61003	4.39566e-17
ERMAP	0.767329	3.30082	2.60257e-05
U2AF1L5	0.767185	1.66864	0.589112
ZKSCAN3	0.763435	1.78847	0.000765478
ZNF134	0.762215	4.43032	1.63786e-11
CSAD	0.761733	2.38598	0.00391731
SEMA3D	0.760927	3.58363	1.45046e-09
APBA2	0.760349	3.56191	2.39932e-06
DNAH1	0.760174	1.88782	3.05337e-05
NIPAL2	0.759864	2.62943	0.000202136
GDF15	0.75974	3.15443	0.000143106
FIZ1	0.75832	3.6615	2.05071e-07
NOXA1	0.75824	-1.48039	0.42541
GTF2IRD2B	0.757351	3.47225	0.000138438
MAP9	0.757138	2.5115	0.000480671
DUSP10	0.755593	2.40309	0.0020985
ENSG00000258727	0.755251	1.4891	0.00484958
ATF5	0.755158	5.62573	3.82758e-09
FOXC1	0.753669	5.68852	1.71199e-10
FHL1	0.753447	4.20724	2.16712e-10
NKX6-1	0.751623	4.44718	4.11417e-13
LAMC1	0.750513	9.39926	2.50952e-15
GAD1	0.750251	1.00817	0.00999017
FAM171B	0.750158	3.4257	4.68153e-05
ASAH1	0.750123	5.89879	6.46566e-15
ENSG00000288674	0.749924	1.11192	0.0819289
BTN3A1	0.749613	3.45035	2.857e-08
EPSTI1	0.74957	3.26545	7.33998e-06
IQGAP2	0.749212	-1.26008	0.493807
SEC14L2	0.747603	4.39255	1.5682e-05
LRP3	0.747004	4.65557	3.30041e-08
ZNF605	0.746454	3.87901	9.8211e-09
SNORC	0.746138	0.138672	0.0139447
ENSG00000259972	0.742959	0.264569	0.0246394
TUBA3FP	0.742846	1.3869	1.78362e-05
EDEM3	0.742601	5.68248	2.12927e-11
PBX1	0.742472	5.63675	4.23447e-09
C1orf198	0.742239	4.29678	7.61851e-08
ZNF528-AS1	0.74192	0.332089	0.00491945
ZNF337-AS1	0.741698	1.76796	9.39904e-05
TACC2	0.741582	5.44045	3.2161e-09
EFNA5	0.740756	5.11225	7.32886e-10
ZNF223	0.740666	1.38049	0.000606781
HES4	0.740449	3.34808	9.38911e-05
DUSP8	0.739103	2.49983	0.000107921
UBA6	0.737663	6.35374	2.09616e-12
SHFL	0.736674	4.77689	5.70122e-09
ENSG00000259275	0.736075	-0.626367	0.0134356
UACA	0.734818	5.69068	1.07139e-12
FCGRT	0.734503	2.09277	0.000120646
KRBA2	0.734049	2.2483	0.0078676
NMB	0.73372	3.05843	9.59797e-10
MIR29B2CHG	0.733199	0.0963742	0.179275
NPL	0.730465	0.479355	9.12339e-05
MANCR	0.729482	-0.829067	0.19219
TES	0.729473	2.21251	1.25527e-06
ENSG00000276855	0.729441	0.12948	0.000778673
TMEM263	0.72909	5.7151	3.49674e-11
PRAG1	0.728862	3.76256	0.000202713
CCDC144B	0.725571	1.19559	0.0596588
NBPF10	0.724004	3.54347	0.000280244
SEMA6C	0.723892	2.65406	0.000748082
SGMS2	0.723403	2.99579	7.42435e-05
FXYD5	0.722877	8.44096	4.8291e-13
ARRB1	0.722855	0.840721	0.00464275
DNM3	0.722427	1.15551	0.00264698
MICB-DT	0.722081	0.0434762	0.0294517
KLF8	0.720411	-3.71527	0.554843
POF1B	0.720411	-4.40091	0.467968
CSMD1	0.720411	-3.7921	0.523471
SLCO4C1	0.720411	-1.96962	0.548347
LRRK2	0.720411	-4.08974	0.577643
MGST1	0.720411	2.124	0.614062
FAM151B	0.719939	0.0622888	0.019699
APOL3	0.719424	0.229503	0.215733
ENSG00000288550	0.719353	-0.484768	0.499522
TCN2	0.718976	1.64146	0.00300883
BIRC2	0.718374	6.16727	9.7607e-12
SIM2	0.718107	3.24986	0.000187906
CCPG1	0.717503	5.35694	1.3755e-10
RUNX2	0.71621	3.8542	6.59092e-07
JAM2	0.715286	3.08523	0.00115352
B3GALT4	0.714104	0.531824	0.00263597
DET1	0.713599	2.24166	0.000149469
EPB41L4B	0.71298	4.41108	2.57269e-12
FABP5	0.712664	5.03203	2.2619e-07
CHGB	0.712632	2.32437	2.86746e-06
BEX3	0.712454	1.45086	0.0192918
NOG	0.711503	3.51655	5.08625e-10
PTPRD	0.711163	3.56185	0.000570454
EZR	0.710888	8.14799	5.41319e-13
CLIP2	0.71075	4.8109	5.73548e-08
MDFIC	0.710461	5.05135	9.67547e-09
RRAS	0.710224	5.36877	2.65031e-09
ZNF836	0.709158	2.69041	0.00258554
ENSG00000279692	0.708732	1.21808	0.0160199
MYADM	0.70834	7.65226	1.77451e-08
ENSG00000259583	0.708235	0.503755	0.0252762
FAM171A1	0.70746	5.88187	2.24986e-13
ADAMTS10	0.707117	3.71887	3.10382e-09
PDE3A	0.707001	-0.550493	0.315184
MOK	0.706767	5.07766	4.65283e-13
NPR3	0.706436	5.05249	1.41797e-06
ZNF493	0.706028	1.38266	0.00151555
TGFB1	0.705692	7.47386	2.94378e-11
MINDY2	0.705338	4.19165	3.66997e-07
RTN4RL2	0.705003	2.80508	0.000231374
FGF12	0.70433	3.78229	1.34117e-11
NCEH1	0.703932	5.26396	1.06668e-12
PCDHB2	0.703847	4.30642	1.92761e-08
HOXC12	0.703553	1.47591	1.68689e-05
SWSAP1	0.703091	0.804495	0.00230647
UFC1	0.702764	5.82263	2.18652e-12
ITGB5	0.702254	5.69144	1.23035e-09
FRRS1	0.701881	2.54466	0.000107603
LRRC56	0.701244	-0.0261248	0.0374515
CLCF1	0.699896	3.18491	1.10411e-07
EIF2AK2	0.699444	6.99061	2.30785e-09
ENSG00000184441	0.698669	1.1842	0.0010234
DTX3L	0.697219	5.97561	2.26333e-09
TEN1-CDK3	0.697067	2.12371	0.226304
TNFRSF14	0.696862	1.53803	0.174892
PDXK	0.69684	7.54998	1.04412e-12
ENSG00000285184	0.696646	0.585247	0.00351963
KLF3	0.696586	5.647	3.70476e-10
PLEKHH1	0.696539	-0.350302	0.281636
KCNN4	0.696347	2.44695	4.47095e-08
ENSG00000272977	0.696346	0.796092	0.0123398
MMP19	0.695039	-1.55384	0.334021
ZNF177	0.694307	0.0941432	0.164894
PYGO1	0.692659	3.86711	1.59121e-05
CBSL	0.692146	-1.59744	0.777593
UBE2E3	0.691611	5.26818	5.47176e-12
ENSG00000255182	0.691277	0.61606	0.0547329
B3GLCT	0.690859	4.01988	4.46811e-10
SEMA4B	0.690487	6.95222	2.1864e-09
SLC23A3	0.689976	-0.254128	0.0267855
HACD4	0.689388	0.139714	0.000148435
TRAM2	0.688399	6.71823	4.36488e-12
GPX7	0.68801	-0.331175	0.000616555
PLEKHO1	0.68765	4.66937	4.81924e-10
NXN	0.686814	6.39358	2.40967e-12
NMU	0.686657	-0.192421	0.441184
HYKK	0.686224	0.698408	0.00326237
NKX3-1	0.685699	3.04378	4.34271e-09
CRIM1	0.683758	7.82255	7.96601e-15
FHDC1	0.683747	1.28496	0.000178275
TEKT4P2	0.683142	1.30703	0.00229686
CD46	0.682395	6.68668	5.14026e-11
HGSNAT	0.682334	5.94695	2.17717e-12
CDS1	0.681076	0.692244	0.0661918
CPM	0.68039	3.00913	9.04984e-09
ADAM19	0.680257	5.22131	9.91947e-12
ENSG00000256802	0.680087	-0.912648	0.0288969
HDGFL3	0.678366	4.68921	9.1377e-08
PTPRH	0.67798	4.66982	1.16151e-06
SUSD4	0.677726	-1.05678	0.17508
FOXN3	0.677328	6.50958	6.30211e-12
DEGS1	0.677251	6.17106	2.83815e-12
PVRIG2P	0.675912	-2.3721	0.802677
ZNF566	0.675609	3.11845	2.16353e-05
DDR2	0.67548	5.88869	1.47689e-11
PEX6	0.675291	4.54341	1.22187e-07
SLC39A8	0.67508	5.55994	1.41569e-08
SLC35D1	0.674971	4.11417	1.13017e-06
SERTAD2	0.674962	5.36802	1.47099e-08
MSRB2	0.673931	2.21168	0.000491661
TTYH2	0.67382	1.94291	1.96012e-05
FAM20B	0.673649	6.79598	7.82549e-14
TVP23C-CDRT4	0.672128	2.01008	0.0282018
DDX59	0.671559	3.95495	4.63597e-09
MEG9	0.671321	0.143983	0.000133621
NMI	0.66959	3.47861	1.47692e-06
VWA1	0.669305	4.01354	5.94256e-07
ZNF549	0.669286	2.90289	3.17951e-05
LINC00857	0.669144	1.99433	7.10394e-06
FOXD3-AS1	0.668479	0.6592	0.00530788
MGP	0.666714	5.82756	1.58291e-07
STAT1	0.666621	7.13151	4.12245e-09
CHRM3	0.666292	0.0885252	9.19393e-05
C5AR1	0.665964	-0.469759	0.149194
BAIAP2L1	0.665785	4.32662	9.86086e-07
ZNF787	0.665777	5.46486	3.1628e-09
NCOA7	0.665748	5.95353	3.95534e-09
ULK2	0.66536	3.78971	6.20037e-07
NMT2	0.664697	5.64106	7.64887e-09
ENSG00000267058	0.664431	0.425523	0.0102791
CRTC1	0.663385	4.74706	2.28977e-07
ZNF285	0.663315	2.11779	0.000202798
HLA-C	0.663195	7.42429	1.33063e-11
MFSD1	0.662792	5.67413	3.83754e-12
ZNF22	0.662085	3.37807	5.39346e-06
FAM114A1	0.66203	5.51526	2.35632e-09
ENSG00000286047	0.66124	-0.344424	0.00031398
JCAD	0.661067	2.45077	1.42134e-07
WDR86	0.660905	-2.82404	0.311598
RAB11B-AS1	0.659722	1.14058	0.00559982
VIM-AS1	0.658274	3.94844	0.000122615
ENSG00000260597	0.657695	1.45445	0.0243514
REC8	0.657273	1.52504	0.00341108
IGF1R	0.656915	5.48233	1.7614e-09
LRFN3	0.656743	4.53643	4.65842e-10
ITGAV	0.65654	7.07735	2.51572e-11
GATA3	0.656215	5.71067	2.39602e-09
ZNF524	0.655954	3.50743	9.36611e-08
KLLN	0.655542	0.0539158	0.0222154
SLC2A3	0.655533	2.21589	0.133456
PSTPIP2	0.655481	3.09899	1.07286e-05
ENSG00000255872	0.655457	0.929527	0.285048
CPNE2	0.654073	4.99181	2.15061e-11
FAR2	0.654019	3.19523	7.68314e-06
ENSG00000276570	0.652723	2.26747	0.000336353
BTN3A3	0.652644	2.37677	0.000362253
HLA-DPA1	0.651475	-1.3199	2.41789e-07
AFF1	0.651436	5.29799	7.42622e-07
RUFY3	0.651396	3.53681	6.97919e-07
IMPA2	0.650265	5.18356	6.82578e-10
B4GALNT1	0.650175	5.93723	1.26063e-11
ZNF358	0.649868	5.90359	6.59778e-09
YIPF2	0.649446	5.27186	3.13379e-10
COL16A1	0.648128	4.28596	9.17681e-05
RARG	0.648008	5.13077	2.20193e-12
ENSG00000242615	0.647589	-0.0710998	0.00556643
JUND	0.646603	6.46399	1.31013e-08
CHMP2A	0.646255	6.18604	9.08021e-10
EPS8L2	0.646141	2.29732	1.8146e-08
SDC3	0.645493	5.88529	1.4883e-07
SH3TC2	0.645336	1.57795	0.00149015
ZNF98	0.644864	-1.25041	0.0238053
INKA2	0.644746	0.985586	0.0320741
ADAMTS13	0.64437	0.330374	0.0495291
ALDH1L1	0.64373	-2.66226	0.2757
TLR6	0.643382	0.0667955	0.000892745
ZNF665	0.64269	0.584989	0.00104243
CD70	0.642661	4.73884	3.28947e-12
GNB3	0.64249	2.38846	0.00332695
PLEKHA6	0.64248	2.82664	0.000823266
ZNF439	0.641907	0.456608	4.13249e-05
CKMT1A	0.641883	0.866426	0.260057
OSBPL3	0.641826	5.53767	3.8972e-11
CERS1	0.641807	3.52202	8.29514e-05
KRT75	0.641398	-2.56322	0.620792
TNFSF15	0.639102	-2.33126	0.396149
ZCWPW1	0.638665	0.0510654	0.0609521
FMNL1-DT	0.638578	-1.38774	0.46292
PRTG	0.638225	2.03741	0.00285048
DUSP2	0.63786	0.297563	0.0104678
CDK6	0.637418	6.47705	3.02751e-09
CCDC130	0.637213	4.10613	2.47748e-06
AGAP5	0.636291	1.31836	0.0369877
RAB11FIP4	0.636109	2.48599	8.87602e-05
ZSCAN18	0.635815	2.77755	1.22906e-10
PLCXD2	0.6336	0.924822	0.000388597
COL18A1	0.631938	6.80252	1.3445e-09
SLC39A11	0.631544	3.48487	9.90763e-07
EIF4BP7	0.631531	0.578985	0.07367
PHLDB3	0.6315	3.22057	0.000482427
RNF152	0.630716	0.580108	0.0178026
ZNF784	0.630454	2.28435	0.000506223
RHOBTB3	0.630367	5.3839	4.84546e-08
IQANK1	0.629617	-0.206622	0.152297
SNRNP35	0.628899	3.35877	7.75344e-06
SPATS2L	0.628879	5.74554	3.02348e-11
ENSG00000250132	0.627691	0.690865	0.0306892
EGR2	0.627581	0.949076	0.038858
MYO15B	0.627316	-0.749894	0.398353
BCAM	0.6272	2.66446	0.00134458
SKIL	0.627043	4.67707	4.22796e-07
TJP1	0.626904	6.30915	2.08324e-11
SMCO4	0.626624	1.43714	0.000724241
FARP1	0.626616	4.93834	7.12289e-13
ZNF551	0.626569	3.20593	1.84476e-05
SCX	0.625926	0.183961	0.10824
RPL13AP5	0.625477	4.43383	1.33651e-07
HAS3	0.624824	4.82915	5.42878e-10
ENSG00000269001	0.624787	1.50134	1.02796e-06
RAD51C	0.624219	3.08102	7.0201e-06
KIAA0319	0.623508	1.21267	0.00335381
ATL1	0.622969	0.206518	0.0182252
ZNF136	0.622803	1.84945	0.00052242
ZNF579	0.62269	4.90216	1.0235e-07
CARD6	0.622537	-2.64334	0.632619
SCARB1	0.622366	6.65848	9.79358e-12
SLC29A3	0.622166	0.676944	0.108386
PAQR6	0.621494	0.50444	0.0802422
FOXL1	0.62092	-0.94734	0.0708982
PKD2	0.620836	4.72947	1.13829e-07
FAM131C	0.620808	0.0377421	0.0844205
RASAL2	0.620476	5.7334	1.03062e-08
PGLS	0.620324	4.84931	1.48099e-07
TIMP2	0.619811	8.52235	8.20575e-13
PDK4	0.619178	-0.348468	0.649975
CCNT2-AS1	0.618641	0.246144	0.0778866
MAN2A1	0.618551	6.3782	9.37326e-10
ADGRG6	0.618509	4.42482	6.99982e-07
SLC9B2	0.618282	4.15286	8.90932e-09
ZNF83	0.617256	4.49969	1.1469e-06
LIX1L	0.616617	6.40288	3.1444e-11
TMSB15A	0.616173	-1.50402	0.267446
ANKRD34A	0.615762	3.0736	7.45449e-07
DDR1	0.615056	5.69664	1.715e-08
FENDRR	0.61401	-0.815714	0.00121788
ZNF117	0.613829	2.22135	0.00876414
HLA-H	0.613246	0.480526	0.0649504
NBPF4	0.612944	-0.746938	0.0213667
PABPC4L	0.612723	-0.824578	0.184499
SHISA4	0.612488	4.10736	1.49019e-08
ENSG00000167774	0.611278	1.81599	0.1576
CNTNAP3	0.611103	4.29513	1.48936e-08
ZFP14	0.610299	1.51721	0.000127227
BCL3	0.608962	5.45525	1.35425e-08
CYS1	0.608164	-1.02417	0.00480921
ENSG00000248015	0.607147	-0.452945	0.29641
STRA6	0.606874	3.66341	7.71716e-07
ADSS2	0.605962	5.21536	6.1522e-10
ELOVL2	0.605924	1.94254	3.69595e-09
FKBP9P1	0.604824	1.46175	0.0173377
PLA2G6	0.603765	2.56747	0.0014746
PMF1-BGLAP	0.602974	0.256994	0.161384
TBX1	0.60265	0.14456	0.0375595
STING1	0.602221	2.92742	0.0234341
NTN1	0.601894	0.189742	0.0758571
TBC1D4	0.601424	5.10321	1.40937e-11
AKT1S1	0.60133	6.70277	9.04187e-12
ZNF721	0.600743	3.6538	5.97856e-07
ALKBH7	0.600662	4.1466	2.46052e-07
DNAJB4	0.600554	5.65353	1.58257e-11
PLXNB2	0.600509	7.76301	2.48021e-11
TRIM25	0.599741	6.82228	4.54156e-12
CADM4	0.599668	2.98201	0.000320972
ZNF607	0.59944	2.65488	2.10044e-05
FAM228B	0.598803	0.833154	0.0231279
RNF144B	0.598518	0.271216	0.000170615
FLT3LG	0.598321	2.15399	6.74633e-06
BEND7	0.597934	0.489614	0.175306
ENSG00000227081	0.596912	0.861544	0.0129712
ZNF497	0.596494	0.424574	0.0676919
RHBDF2	0.596226	3.9515	3.13315e-08
FSTL3	0.596212	6.02393	4.02621e-06
PGBD2	0.596037	2.52702	2.0144e-05
FOXO4	0.596017	2.52265	0.00390311
HLA-DRA	0.595862	-2.62536	0.00010591
DMPK	0.595751	6.40479	1.76736e-10
TENM3	0.595613	-2.69962	0.692274
PYM1	0.5956	3.55831	2.79821e-05
BMP1	0.595183	5.93628	2.68659e-07
PPIL6	0.594853	-0.932883	0.397233
RARA-AS1	0.593978	-0.675457	0.00424267
ZSCAN22	0.593628	3.05885	0.000230523
CLHC1	0.592844	-0.34709	0.0819289
ZNF766	0.592451	4.19211	1.90139e-08
ZNF774	0.591966	0.897532	0.007929
CD58	0.590876	2.48736	2.69513e-05
CORO6	0.590416	3.05357	1.46416e-05
ENSG00000245025	0.590137	0.464524	0.0306591
DCBLD1	0.590103	5.1542	7.86507e-10
DYRK2	0.590025	5.51984	4.4666e-11
AGTR1	0.589878	0.298641	9.08413e-08
C9orf64	0.5898	0.149744	0.123832
FKBP10	0.589744	8.40976	1.24501e-13
EDN1	0.58949	2.35127	2.60702e-05
CAPRIN2	0.589488	4.67229	4.09316e-07
KIRREL1	0.588988	8.41845	3.28947e-12
ENSG00000231187	0.588427	-0.347847	0.277861
IDNK	0.587675	0.265804	0.0654133
VPS72	0.587558	5.93022	1.73086e-10
FBXL7	0.586778	4.91496	7.16672e-08
BTG2	0.585975	1.67936	0.00109388
DCAF6	0.585894	6.59611	3.4109e-12
MROH6	0.584555	2.64651	0.000165001
TRIM8	0.583621	6.47444	1.40937e-11
DPY19L1	0.58356	6.28373	4.1678e-11
VASH2	0.583534	0.997755	0.0230557
S100A4	0.583077	4.06574	2.06857e-06
KIFAP3	0.582784	4.57544	1.38688e-07
FAM210B	0.581799	5.31173	3.30667e-08
VXN	0.581723	-0.631656	0.188237
RESF1	0.581633	4.54871	0.000184118
MLKL	0.581274	-0.803284	0.129707
INAVA	0.581243	0.857146	0.0166652
CTU1	0.580046	3.21425	0.000152385
CDC42EP4	0.579804	5.85753	3.49881e-08
ZNF347	0.579577	2.40977	6.69891e-09
TIAF1	0.579402	1.37546	0.0567902
ENSG00000284968	0.578914	-0.0410677	0.139781
SEC24D	0.578895	5.73612	1.72459e-10
ITGA9-AS1	0.578715	-0.2098	0.24218
RADIL	0.578209	0.870752	0.000673577
MINAR1	0.577625	0.887886	0.00571424
MAGED1	0.57731	7.27065	1.22686e-12
GALNT2	0.576837	8.16628	2.70157e-14
ENSG00000286177	0.576299	0.767879	0.0153335
LAMA3	0.576279	3.7643	0.00018313
HYI	0.576273	4.27089	1.55955e-07
SOX13	0.575716	5.52266	1.13731e-11
MCRIP1	0.575484	5.61584	1.5019e-10
NBPF14	0.575227	4.59759	3.2316e-05
ZMYND11	0.57487	6.26949	1.71004e-09
SPOCK2	0.57446	0.347607	0.0531703
ATP2B4	0.574239	8.34683	5.87653e-12
SOCS2	0.574068	2.72145	6.64708e-05
PLEKHG3	0.573239	2.54715	0.0755038
PRKAB2	0.571934	5.04272	5.57736e-08
HOXB8	0.571873	2.0607	4.90579e-05
IRF6	0.571411	-2.07678	0.331909
DDAH2	0.571066	5.32914	2.43278e-09
PDE4DIP	0.57086	6.74522	2.17737e-12
ZNF264	0.570839	4.7115	1.24016e-06
GATA2-AS1	0.570457	2.91175	0.000170945
ALDH16A1	0.570386	4.46755	5.61463e-06
APCDD1L	0.570265	-1.54512	0.59559
NIPSNAP3A	0.570172	4.12542	1.24943e-06
TRAM2-AS1	0.569504	1.82736	0.00132349
SYNJ2BP-COX16	0.569369	-0.547107	0.688496
TRMT10A	0.569133	2.25017	0.00128278
NFE2	0.569077	0.200292	0.38247
TMEM64	0.568445	5.6748	1.53087e-09
LIFR	0.568333	5.46652	8.51362e-07
ENSG00000274272	0.568325	1.11523	0.220705
GLRX2	0.568141	4.00235	1.2044e-08
B3GALT6	0.566605	5.48339	5.90289e-08
REX1BD	0.56635	4.4798	2.11549e-09
RAB9A	0.566341	4.79094	2.07956e-08
ENSG00000177788	0.566277	2.66537	2.38316e-05
THBS3	0.566147	5.19865	6.37325e-10
PMF1	0.565761	5.1191	2.84691e-08
ERBB2	0.565064	6.35025	4.70755e-11
ZNF544	0.564895	4.43064	7.82349e-09
MLPH	0.564813	4.95496	1.79311e-09
TCF4	0.56423	6.10429	1.02487e-10
ADIRF	0.563869	0.350491	0.000170829
TSPAN13	0.563854	2.5401	3.80056e-05
SMG9	0.56358	5.29343	5.49897e-10
LCA5	0.562836	1.7669	0.014884
CYTH2	0.562589	5.95051	2.51276e-08
CLDN15	0.562438	1.96678	0.00140137
CGNL1	0.562135	0.0936159	0.109059
CCDC88C	0.561752	4.36624	2.95963e-06
HS6ST1	0.56143	5.05103	6.11179e-10
LIMCH1	0.561429	-1.70562	0.748019
SPHK2	0.561124	4.03634	3.95812e-08
PDE4DIPP2	0.560773	3.21053	0.0059025
EGLN1	0.560185	7.10235	1.19989e-07
ENSG00000260293	0.55988	-0.384101	0.230318
PPM1J	0.559777	0.929623	0.0815958
PIK3C2B	0.559744	4.11212	1.63247e-08
GANC	0.559649	3.31865	5.53453e-06
ACVR2A	0.559567	2.15551	0.00226372
PIK3R1	0.559556	7.38451	1.37897e-08
PLEKHA4	0.558983	5.16451	5.96875e-06
ZNF792	0.558665	0.960208	0.0114866
CYP39A1	0.558602	-0.710622	0.637715
ST13P6	0.558572	0.596904	0.021463
RABL2B	0.558471	3.63025	3.3932e-05
PITPNM2	0.558181	4.35484	2.90396e-07
UBASH3B	0.556892	5.77612	1.56337e-09
CEL	0.556826	0.344429	0.155303
TNFSF9	0.556713	2.53494	3.22884e-05
KCNJ14	0.556177	1.53748	0.0028145
MT1X	0.556137	4.29277	0.00303363
SKIDA1	0.555965	0.566252	0.0227031
TEF	0.55592	3.94239	0.00357405
MEG3	0.555719	5.22418	6.49021e-06
TVP23B	0.555517	4.3992	1.09241e-05
RNF135	0.555319	3.26918	4.60356e-06
PTK2B	0.555253	4.74449	2.65062e-07
CNTF	0.554963	0.408975	0.044137
POLR1G	0.554872	5.7363	8.07489e-10
TBC1D3L	0.554789	4.39432	0.00217958
KIF17	0.554605	1.53915	0.000601281
CCDC97	0.553903	5.34698	6.04867e-10
SEMA6B	0.553663	2.53941	0.00109815
SELENOW	0.553622	5.09744	1.00304e-09
PGAP1	0.55333	4.59948	2.22697e-05
SNHG19	0.553308	1.92006	0.00190534
FKBP1B	0.552986	-0.0808112	0.0460584
ERBB3	0.552912	0.146429	0.116352
PKP3	0.552766	3.54726	0.000617585
ZC3H10	0.552685	2.98263	1.43428e-05
ZSWIM4	0.55233	4.31307	8.48378e-05
ZBTB12	0.55233	3.31962	0.000223303
NPR2	0.551475	3.13344	8.55642e-06
TMEM81	0.550797	1.55431	0.00228231
ANKRD29	0.550713	0.843925	0.0542711
MT-RNR2	0.550058	13.3028	1.65965e-07
ALDH4A1	0.549891	3.48203	2.41416e-05
FAM89B	0.549597	5.60133	3.53113e-07
CDKN2B	0.549594	3.28101	2.43894e-10
SNX32	0.54942	0.226776	0.0517895
FBXO25	0.549062	3.9754	2.92823e-06
NBPF11	0.549008	3.65024	4.89216e-05
ENSG00000284773	0.548862	0.241847	0.403846
WASF3	0.548601	4.22671	3.49674e-11
GAS6	0.548316	6.58614	9.1825e-09
ATP13A1	0.54802	6.19318	2.0651e-10
ENSG00000278730	0.548015	3.53791	0.000198866
ENSG00000278948	0.548008	3.34451	7.01584e-06
FTLP3	0.547974	1.6561	0.0017219
NTSR1	0.547698	2.16499	5.71071e-05
TGFBR3	0.547643	5.05387	1.08381e-06
CPNE7	0.547469	5.12661	7.64592e-07
KCTD1	0.547453	5.58893	2.51089e-06
WFDC21P	0.546353	3.18922	0.00197273
ENSG00000280239	0.546349	1.22085	0.0329802
ZNF419	0.546233	2.51419	0.00148607
KIAA1755	0.545311	-0.293913	0.0268989
GAA	0.544966	4.25139	4.0765e-05
EEF1A1P11	0.544777	1.17008	0.0245529
BBS10	0.544775	3.51655	3.97241e-06
DBP	0.544756	3.08868	0.0280423
PGPEP1	0.544265	4.43259	0.000351184
RHBDD1	0.5442	3.92704	1.37503e-07
SARS2	0.54388	3.88806	1.49376e-07
HOTAIR	0.543867	3.2619	0.00381952
IFI35	0.542844	4.16787	0.000129496
SDC2	0.542799	2.94004	0.0562548
PROCA1	0.542639	0.774933	0.115481
OSTC	0.542571	5.20244	2.02991e-08
GLMP	0.541782	5.96347	6.97669e-10
GAREM2	0.541377	2.99991	5.19906e-06
ELMO1	0.540947	-2.77226	0.544924
ZNF416	0.540796	1.95532	0.00411811
CRADD	0.540421	1.83568	0.0176571
PRSS23	0.540248	5.6189	1.00933e-09
ZIC4	0.540243	0.273222	0.0783709
RGPD8	0.539922	2.87892	0.0141511
ZNF260	0.538835	4.45911	4.8118e-07
NOTCH2	0.537903	7.57975	1.24809e-08
ENSG00000283103	0.537795	2.67273	0.000261887
ZNF417	0.537307	3.20489	0.000113119
ZNF678	0.537131	2.59996	8.07656e-05
FAM160B1	0.53699	4.22706	3.10743e-07
CSRP2	0.536529	3.59127	0.00591196
GPAT3	0.536327	3.55749	2.69953e-09
MMP15	0.535308	2.8803	0.000178299
AHCTF1P1	0.53503	0.928558	0.000776393
DHRS7	0.533833	3.58307	8.86467e-07
ENSG00000274265	0.533256	1.72467	0.00162918
AGAP2-AS1	0.532522	4.13028	1.10576e-05
MARCKS	0.532211	8.51953	1.13062e-08
DTX4	0.531503	-0.186689	0.239407
RGS9	0.531389	0.330263	0.0515513
NOTCH2NLC	0.531175	2.0312	0.0264922
EVA1B	0.531016	4.0764	1.78746e-05
GDPGP1	0.531007	1.91341	0.000755111
EHD3	0.530152	4.18862	4.63597e-09
KITLG	0.530077	3.80034	3.44183e-05
ENSG00000275719	0.529933	0.606159	0.0241001
ANTXR1	0.529241	7.93166	1.04339e-09
FTL	0.529146	11.0671	1.53713e-08
ENSG00000257337	0.529055	0.132965	0.0897937
FIBIN	0.528925	-0.310162	0.00665216
ERCC6	0.528881	5.51461	3.67505e-07
GTF2IRD2	0.52828	1.60815	0.160794
SLC17A5	0.527781	4.07497	0.000312527
EVC2	0.527711	0.540863	2.89558e-05
ETS2	0.527316	7.39794	3.867e-09
GALNT4	0.527226	2.62016	0.0355701
PRR5	0.527178	1.90612	0.0107574
LAMC2	0.526845	2.74723	9.32172e-05
PDCD4	0.526167	5.67784	5.33343e-07
SLC1A6	0.525219	1.5927	2.77195e-05
TCEA3	0.525147	0.0534744	0.262626
GSDMC	0.523866	-0.466439	0.228754
LNP1	0.523669	0.206264	0.0373264
TRPM4	0.523534	4.47365	1.79889e-05
PHLDB1	0.523509	5.75806	7.0734e-09
ZNF791	0.523434	4.71212	2.74666e-08
ZNF274	0.523315	5.00976	1.94386e-09
BMF	0.523308	3.56478	0.021418
ADAM10	0.523176	6.58685	4.01126e-10
CNFN	0.522488	-0.0785174	0.0514823
ZNF414	0.522114	3.85065	7.03605e-05
COL8A1	0.522071	5.48353	4.45951e-09
GNPTAB	0.521721	4.82456	5.15719e-08
ZNF432	0.521491	3.09178	9.83222e-05
ENSG00000196656	0.520579	2.58105	0.00143605
AKAP12	0.519972	4.13599	0.000315722
CHD7	0.519918	5.69721	6.32862e-08
RRP1	0.519913	6.08289	4.01362e-09
LRRK1	0.519801	4.98015	1.70929e-07
PLPP4	0.519764	1.54314	0.0359613
ICAM5	0.519301	4.8287	4.5514e-05
ENSG00000277400	0.519071	2.01387	0.00362486
HOXB3	0.518528	2.87365	6.42401e-06
IKZF2	0.518496	3.26519	0.000147248
TRIM21	0.518391	3.58529	0.000358704
ETFRF1	0.518293	3.26105	5.43146e-06
ZNF841	0.517658	3.58236	6.98321e-06
PTP4A3	0.517576	2.30878	0.000569738
KCNQ1OT1	0.51729	1.64044	0.0406673
CRACDL	0.516171	-1.492	0.175844
ENSG00000271936	0.515805	1.12723	0.00481219
STARD8	0.515613	1.666	0.00213619
ZBED6	0.51535	6.04558	0.000591737
SEMA3F	0.515224	5.66731	3.4023e-06
WDR97	0.515089	0.624382	0.0881739
TMEM260	0.514491	3.66114	5.82151e-06
KCNB1	0.514438	3.01918	3.07935e-07
ENSG00000215861	0.514077	2.11844	9.20531e-06
ZBTB41	0.51374	4.56572	0.000233707
LRP4	0.512355	2.56616	0.00237466
CEBPD	0.511888	6.39208	3.88562e-06
CDIN1	0.511589	2.71502	7.51929e-05
ZNF140	0.511544	2.809	4.54288e-05
ENSG00000275632	0.5114	0.585651	0.0089728
SH3RF3	0.511135	4.44811	5.76757e-09
JOSD2	0.51097	4.19924	5.50094e-07
TICAM1	0.509628	4.91103	5.50105e-07
PSMG3-AS1	0.509399	1.40354	0.0243987
HBEGF	0.508816	2.26977	0.000583329
ENTPD6	0.508284	6.7182	2.91988e-11
ISYNA1	0.507234	5.40951	1.91371e-08
ZFP36	0.506966	5.48464	3.69192e-06
HEG1	0.506829	7.36267	3.32516e-08
CPD	0.506558	6.93787	3.92737e-09
RABGAP1L	0.506215	4.57025	1.063e-06
TMEM267	0.506018	2.59297	1.23654e-05
ZNF41	0.505504	3.47989	3.71013e-05
COLGALT1	0.505462	8.19707	1.96248e-12
ZNF91	0.505266	3.06442	8.35761e-07
OSBPL7	0.505004	0.313638	0.169606
TGFBR1	0.504957	5.89724	5.33287e-08
ARL1	0.504896	5.44714	6.29356e-09
MTRNR2L12	0.50465	1.48847	0.00791286
POLR3GL	0.50461	4.08594	0.000103808
CXCL3	0.504446	2.58462	0.00406032
PYROXD1	0.503746	3.68455	3.34944e-05
MAFG-DT	0.503123	2.39115	0.000384939
FRG1CP	0.503008	2.31386	0.000296872
EEF1AKMT1	0.502859	2.45312	0.00141178
CDC42EP3	0.502651	6.33757	7.51823e-09
GSDMB	0.502645	3.00215	0.0190547
NLRC5	0.502123	3.50677	0.00106259
CLDN11	0.502102	0.0312747	0.047537
DISP2	0.50197	2.63615	5.04008e-06
PRR12	0.501942	6.16191	3.66414e-08
PTPN21	0.501738	4.52484	2.58408e-07
SLFN5	0.501271	5.62327	3.37858e-05
POGZ	0.50118	6.28249	2.86628e-11
INSR	0.501034	4.86049	2.58064e-05
TGM2	0.501018	6.03028	2.78272e-09
ENSG00000279696	0.500972	0.255008	0.153117
SPIRE1	0.500879	6.23387	6.68122e-10
SOX4	0.500689	5.7308	1.90056e-06
LSM14A	0.500571	6.79762	2.22796e-11
STS	0.500265	2.71789	3.68049e-06
MERTK	0.500181	0.670104	0.0879598
ZNF773	0.498926	2.64834	0.000560978
RHEBP2	0.497933	-0.0388325	0.172286
SLFN11	0.497807	5.40509	1.61696e-07
AXL	0.497805	8.60102	7.23128e-10
POU6F1	0.497641	1.58681	0.0857488
PRLR	0.497345	2.61393	1.76481e-05
ZNF506	0.496839	3.13056	5.73081e-05
PSG9	0.496819	-0.769616	0.0282264
MNX1-AS1	0.496578	-0.6692	0.00997082
ZNF252P	0.495521	4.65313	6.90847e-08
SERTAD1	0.49543	3.21577	1.47502e-05
GLI4	0.495077	3.91316	2.92261e-05
LRP5	0.495069	6.29145	2.65236e-09
FKBP7	0.49497	3.01896	0.000976239
DDX39A	0.494766	6.15732	3.23645e-09
CFLAR	0.494708	5.90367	1.33751e-07
ENSG00000273748	0.494024	-0.0101642	0.258771
ROM1	0.493734	2.64319	7.61148e-06
HS6ST3	0.493626	5.08416	9.17329e-09
CLTCL1	0.493272	3.31108	0.000140456
ZNF28	0.492477	3.95739	1.37352e-05
VAMP4	0.492158	3.75215	2.4309e-06
CLEC11A	0.49191	1.35064	3.6638e-05
COMMD8	0.491845	2.50921	0.00196646
GLB1L2	0.491428	0.42747	0.00944129
FAM171A2	0.491309	2.98336	0.00303363
SIRT6	0.490966	3.87929	1.32654e-05
COX19	0.490628	4.20952	1.13128e-05
ZBTB37	0.490091	3.60775	0.00689423
OFD1	0.489779	5.28272	6.02964e-07
QSOX1	0.489701	7.06127	3.19194e-09
PARVA	0.489197	4.42293	2.07385e-06
SNRPE	0.489165	5.69964	1.55683e-07
USP25	0.489055	5.14317	5.80455e-08
USE1	0.488884	3.73534	7.20033e-06
MYBL1	0.488686	6.77994	7.62276e-08
ZBTB10	0.488484	4.87918	3.50707e-05
RPL26P19	0.488365	1.89382	0.00155061
PGAP3	0.488267	2.92762	0.000665478
SCAF1	0.488091	6.91887	5.44569e-10
NFKBIL1	0.488074	4.65699	0.000202136
TDG	0.487625	5.12847	8.14597e-10
RNF213	0.48762	6.63444	0.000227995
ZNF23	0.486972	2.95071	7.7075e-06
ECHDC2	0.486959	4.46917	0.000152958
ZNF112	0.485049	2.35635	0.00273342
SNED1	0.484701	5.24859	6.02791e-08
CPEB4	0.484255	4.73857	1.62733e-06
ZFP82	0.484171	2.4632	8.71439e-07
MAGI1	0.484008	3.74571	4.07928e-05
TMEM68	0.483861	3.56395	0.000413902
ZNF85	0.483329	1.85492	0.00126736
SMPD1	0.483168	4.62127	8.8941e-08
ENSG00000288473	0.483114	2.10529	0.124584
TCEANC	0.482996	0.521456	0.108946
HAS2-AS1	0.482955	0.286189	0.0282839
COL6A3	0.482727	3.87362	0.0538231
CD109	0.482195	7.1557	1.17286e-06
LENG9	0.482098	2.88995	0.000262811
ZNF84	0.48185	4.78331	5.31169e-07
LRRC3	0.481499	2.63332	1.7566e-05
CNTNAP3C	0.481448	2.26616	0.0007929
ENSG00000287672	0.480848	-0.0837646	0.134869
ENSG00000229119	0.480033	1.75283	0.0211943
ITPRID2	0.479803	6.05153	2.43449e-10
OSR2	0.479387	3.43365	1.19378e-05
ARHGAP42	0.479294	3.01181	2.39262e-05
ENSG00000279407	0.47926	2.8825	0.0149671
ENSG00000260772	0.479223	0.714531	0.569213
ZNF570	0.479136	2.821	9.33493e-05
AVEN	0.478997	3.54574	0.000175976
POGK	0.478988	6.39357	2.17013e-10
SEL1L3	0.478801	0.474453	0.344824
MAN2A2	0.47874	4.84491	2.63932e-07
RAD23A	0.478477	6.89494	2.33457e-10
ZSCAN5A	0.477779	1.71289	0.00332251
CTSD	0.47774	9.02402	6.35667e-08
TCP11L2	0.477347	1.31619	0.0707566
CUX1	0.477328	5.75576	7.81639e-08
SCYL3	0.477148	3.08485	2.24335e-05
RIPK2	0.47707	4.9699	5.22409e-08
ZNF611	0.476891	3.08925	7.1553e-05
NCSTN	0.476769	7.23403	3.39321e-10
IFNAR2	0.476743	4.50109	7.44358e-06
ZNF320	0.476385	2.97519	4.20298e-06
PPP1R3F	0.476086	2.12765	0.0120496
ARL4D	0.475897	2.59487	0.00939904
RPL28	0.47539	9.59989	5.6488e-10
WASH8P	0.475363	3.44193	9.87889e-06
ZNF444	0.475347	4.82576	5.67354e-06
ZBTB45	0.474855	4.36804	3.02571e-07
TACC1	0.474814	6.91687	1.33241e-10
CUX2	0.474756	-4.29225	0.615556
ENSG00000212978	0.474756	-4.16221	0.644801
MGST2	0.474756	-2.70477	0.665079
SCNN1G	0.474756	-4.01106	0.781306
HBE1	0.474756	-4.40999	0.586214
SNHG18	0.474756	-4.19287	0.606305
HPGD	0.474756	-4.18716	0.611472
AFF2	0.474756	-2.80924	0.645677
CDH8	0.474756	-4.29744	0.658642
TMEM156	0.474756	-4.29994	0.659497
SEMA3G	0.474756	-4.01132	0.664626
ENSG00000249364	0.474756	-2.23999	0.701486
EDN2	0.474756	-2.97414	0.750482
C5orf38	0.474756	-2.29159	0.785239
LINC02893	0.474756	-4.10728	0.616891
SGPP2	0.474756	-2.95132	0.736329
IRF2BP1	0.474536	5.18997	3.82132e-07
ZNF480	0.474498	4.55596	5.94479e-08
CDC42BPA	0.473379	6.97676	1.67009e-08
ZNF587	0.473371	4.96942	2.9854e-06
ENSG00000279738	0.473307	0.997108	0.0528683
ZNF295-AS1	0.473253	0.486562	0.0173459
TAP1	0.473135	5.83972	2.56329e-05
DAPK3	0.473043	6.15493	7.11506e-08
ZNF808	0.47223	2.91251	0.000195116
TMEM87A	0.471593	5.07462	1.91927e-08
ZNF577	0.471574	2.56433	0.00489069
ZBTB22	0.471563	3.92334	0.000158765
AGAP6	0.470577	3.13992	0.00955279
IGFN1	0.470575	4.95162	0.00199745
MMP14	0.470469	7.69772	2.52931e-10
NAV2-AS6	0.470403	0.303109	0.0905849
RGS10	0.469982	3.40884	0.000102514
ADI1	0.469761	6.03543	3.66414e-08
ADA	0.46962	3.26676	3.21169e-06
MXD4	0.468502	5.89097	2.29591e-07
CRPPA	0.468227	-0.384895	0.161787
SCD5	0.467687	5.46869	9.82472e-09
WARS1	0.467607	6.99715	0.000287326
TCEAL4	0.467428	7.19817	0.000221438
CCDC85B	0.467222	6.55073	5.8916e-06
PWWP2B	0.467108	3.31084	0.000829902
TCEAL3	0.467086	5.89897	1.53459e-05
SCNN1D	0.466582	1.57618	0.0404495
ENSG00000249592	0.466536	0.797801	0.089588
TESK2	0.466247	1.35406	0.0702857
ENSG00000264207	0.465857	1.26732	0.014333
KRR1	0.465795	5.74719	8.21948e-10
PLBD1	0.46575	3.55974	5.25248e-09
ADCY9	0.465417	5.50351	3.02922e-09
CD99P1	0.465121	1.89784	0.0206773
CCDC167	0.464928	2.33633	0.00160508
P3H1	0.464907	6.60737	2.73399e-10
EFNA1	0.464631	4.14921	0.0020346
FNDC3B	0.464486	7.06868	7.08843e-08
VEGFC	0.464341	3.4677	9.20531e-06
ZNF418	0.464296	0.385105	0.000285824
ZNF799	0.464185	1.0026	0.0349043
ENSG00000267228	0.463992	2.42533	0.168999
CERS2	0.46391	7.62045	4.60365e-11
SPTBN2	0.463797	2.9625	0.0975322
ZNF814	0.463575	2.54833	3.82419e-05
FAM83G	0.463115	5.83446	1.73976e-06
MIB2	0.462832	5.63554	1.52687e-05
MAP2K7	0.462262	6.09194	2.78874e-08
TSPY26P	0.462086	-0.388648	0.180063
HIPK3	0.461662	5.51676	7.9899e-07
PDZD4	0.46064	1.17942	0.0432777
PSMB8-AS1	0.460624	1.55269	0.0955153
GPAA1	0.46047	6.68083	2.04583e-07
TBC1D12	0.460404	3.72068	6.51807e-05
RAB4B	0.460237	2.7063	0.00031271
CTSK	0.460217	2.85408	0.00748392
FNBP1P1	0.460143	0.0617966	0.0891843
LTBP1	0.459995	4.72902	2.00023e-07
CASC8	0.459826	-2.4393	0.355159
PIGC	0.459618	4.09525	2.86648e-06
HLA-A	0.459404	7.47364	9.01752e-09
ENSG00000260412	0.459341	1.38534	0.250909
LENG1	0.459111	3.47572	0.000118428
PLD3	0.459085	7.73735	1.057e-08
ZNF737	0.458918	0.813331	0.0056153
ENSG00000283515	0.458881	2.00321	0.115355
KLHL22	0.457824	4.30929	3.49983e-07
MINDY1	0.457804	3.12058	0.000524327
CASTOR1	0.457599	1.41232	0.0535034
CLIP3	0.457485	4.877	0.000266636
ITM2B	0.457324	7.07204	5.8587e-10
ZNF181	0.457147	2.80989	0.00103299
ZDHHC23	0.456719	3.24493	0.00165811
RPS11	0.456717	9.7246	8.29086e-10
TRIR	0.456711	7.45297	1.93872e-09
SLC39A6	0.456589	6.86841	7.15611e-09
SORBS1	0.456465	-0.497076	0.40252
ACADVL	0.456355	8.25368	6.80431e-09
TCTN1	0.456265	3.71126	0.000263501
TPST2	0.456157	3.53105	2.84727e-05
WDFY3-AS2	0.456154	0.908257	0.0369537
MAP2K2	0.455852	7.45439	7.64239e-09
ENO3	0.455756	1.24328	0.160603
ZNF615	0.455547	2.62593	0.00129078
SUCO	0.455491	5.30832	2.02567e-07
ZNF547	0.454855	1.89072	0.00590082
BFSP1	0.454665	2.0588	0.00304954
PPP4R1	0.454528	6.19922	2.14566e-09
ZNF658	0.454346	2.04563	0.0173459
ZNF585A	0.45369	3.15757	0.000494738
DNAJC10	0.453312	6.44065	1.56543e-09
SEC31A	0.453073	7.53544	4.70755e-11
TMSB4XP4	0.452777	0.508734	0.275999
DTWD1	0.452575	2.95404	0.0030459
NR2F6	0.452381	4.99816	1.0545e-05
TBC1D3C	0.452249	0.4136	0.0156921
EPM2AIP1	0.452154	2.68399	0.015457
ZNF776	0.451893	4.08636	1.44192e-06
CACFD1	0.45188	2.53442	0.00748829
ZNF227	0.451864	3.94132	3.75471e-06
EEF2	0.451379	11.8816	2.01528e-11
DMWD	0.451311	5.85876	3.67573e-07
PGM3	0.451136	5.8293	2.74666e-08
ZSCAN20	0.450868	3.93214	4.57648e-05
RPL13A	0.450836	10.3549	5.18635e-10
ENSG00000285589	0.45066	2.26262	0.0154715
GOLPH3L	0.450266	4.76666	1.35684e-07
ZNF571	0.450158	0.818952	0.0267336
ZNF550	0.449585	3.23445	0.00162664
EXT2	0.449211	5.8385	1.39282e-07
IL17RA	0.449086	5.49913	8.70846e-09
UBE2D4	0.448886	3.70202	5.40764e-06
CBR3-AS1	0.448775	0.470143	0.106414
DMTN	0.448679	2.08858	0.00181456
NBEA	0.448611	2.32064	0.0594152
TMEM106A	0.448552	0.511541	0.122198
JAM3	0.448335	3.67049	1.16709e-08
NAPA-AS1	0.448289	-0.204928	0.313869
ENSG00000255031	0.448053	2.50105	0.00951051
YPEL3	0.447914	3.76977	0.0311435
DPY19L3	0.44786	4.48845	8.42548e-05
PRDM5	0.4478	1.31467	0.0333686
ENSG00000282034	0.447757	4.93659	0.00264563
CTSZ	0.447587	7.40853	1.05083e-10
MYDGF	0.44699	6.69326	5.16964e-09
PCDHGA6	0.446659	2.75401	6.15191e-05
SH3BP1	0.446646	4.25094	7.44634e-06
C3orf52	0.446312	2.1972	0.000368138
NOP53	0.446111	7.25832	1.54637e-08
MAGED2	0.446045	6.31207	1.24665e-06
HOXC4	0.446041	2.32306	0.144479
ZFP30	0.445974	2.42114	0.00259387
ZNF805	0.445957	2.95728	0.0101666
EMP3	0.445539	6.53743	1.48158e-07
TMEM30A	0.445359	6.83975	2.3473e-08
ENSG00000269825	0.44514	2.7523	0.000694004
CIR1	0.444967	4.83181	5.41216e-05
EIF4BP3	0.444794	-0.25361	0.162094
SERINC2	0.444414	-0.806925	0.615255
AMOTL2	0.444078	7.10158	4.28436e-10
PALM	0.444024	3.91383	3.18643e-05
UCK2	0.443703	6.63355	1.18137e-10
ZNF302	0.443312	4.02141	9.33479e-06
ADM	0.443293	4.7838	4.00347e-09
FBXO32	0.44305	7.785	1.69577e-07
ENSG00000272578	0.442956	1.37399	0.318944
ASPSCR1	0.442854	4.26174	2.94336e-06
VIM	0.442757	11.894	9.41544e-11
ZNF155	0.44248	2.63499	0.000138206
LENG8	0.442407	8.28401	0.000589975
IER2	0.442228	6.11046	7.58591e-07
CAMSAP2	0.442017	6.8168	1.46184e-10
ENSG00000270804	0.441963	0.607987	0.0700456
ARSG	0.44171	0.945392	0.157625
SMAD9	0.44119	4.46363	0.000738599
URI1	0.441148	6.02145	2.17848e-10
HSP90AA2P	0.441037	2.13924	9.30914e-05
PKN1	0.440994	6.82704	2.34353e-08
PLD1	0.440453	3.36179	2.93868e-06
KLHL5	0.439927	6.14362	1.14667e-08
CA11	0.439906	3.00508	0.0147648
MYO5A	0.43982	4.65364	5.46404e-08
ZNF266	0.439774	4.34974	5.0171e-06
AUTS2	0.439685	3.41655	3.89029e-06
ENSG00000249240	0.439653	0.264183	0.361344
MEGF8	0.439433	6.30452	1.95951e-08
CENPC	0.439043	4.02693	9.90763e-07
ZFP28	0.438916	3.18901	0.00117488
C1RL	0.438735	4.48892	9.90029e-06
ZNF566-AS1	0.438565	0.737995	0.05663
MMP16	0.438542	5.26619	5.27718e-07
STARD10	0.438467	3.33892	0.00442892
NEXN	0.43787	2.94154	3.80376e-06
ERLIN2	0.437778	5.70336	3.17221e-09
ENSG00000237807	0.437746	-3.71208	0.694226
CBS	0.437549	5.4159	4.10794e-07
ZNF121	0.437203	5.59183	5.02879e-06
ENSG00000272604	0.436737	0.0903943	0.185836
ITGA11	0.436473	1.99205	0.125351
ZNF569	0.436423	3.06965	7.02826e-05
TMEM182	0.436284	0.143658	0.0925252
TMEM123	0.436168	8.30556	4.50991e-09
BTBD3	0.436045	5.65237	1.02524e-07
LRRC37BP1	0.435974	4.46444	6.80744e-06
NFYB	0.435802	4.76006	3.66141e-06
YOD1	0.435694	3.86424	2.81409e-05
ATP2B2	0.435586	2.95021	8.52304e-06
[truncated: 12,141 more rows]

## Sheet: Parameters
	Parameter
Project	Richer_AT0174_TDO2_RNASeq_Oct2023_data.RDS
Exp group	BT549_shTDO2_098
Control group	BT549_shTDO2_082
Date	2024-04-23 18:39:59
