# Supplementary material for: Blocking Tryptophan Catabolism Reduces Triple-Negative Breast Cancer Invasive Capacity
Source: Cancer Res Commun. 2024 Oct 16;4(10):2699–713. doi: 10.1158/2767-9764.CRC-24-0272 (PMC11484926; doi:10.1158/2767-9764.CRC-24-0272)
Supplement: Supplementary Table S10 — Gene co-expression with TDO2 list of single-cell RNA-seq for MDA-MB-453 treated with Vehicle [file crc-24-0272_supplementary_table_s10_suppst10.xlsx]

## Sheet: Comparison
Supplementary Table S10. Gene co-expression with TDO2 list of single-cell RNA-seq for MDA-MB-453 treated with Vehicle
Gene	log2FC	p_val_adj	co-expressed correlation
TDO2	2.28104	0	1
ISG20	0.23779	0.0232265	0.191
TFF1	1.09895	0.00218498	0.19
ABHD16A	0.169967	1	0.177
ST3GAL5	0.205964	0.0475052	0.174
SUCLA2	0.215642	1	0.167
GTF2F2	0.160256	1	0.163
SPPL2A	0.158079	1	0.16
TDP1	0.182691	1	0.159
SMPDL3A	0.264252	1	0.158
S100PBP	0.229064	0.7074	0.15
SMTN	0.159017	1	0.149
C1orf198	0.179201	1	0.147
TMEM41A	0.174136	1	0.147
C1orf21	0.507859	0.492951	0.145
TBC1D20	0.226143	1	0.145
DSCAM-AS1	0.204525	1	0.145
MUCL1	0.412273	0.00781672	0.144
MCM3AP	0.173557	1	0.143
KLC2	0.225465	1	0.142
MAX	0.138443	1	0.14
DPH6	0.193478	0.890672	0.139
VTA1	0.165407	1	0.136
CABLES1	0.206919	1	0.134
PIP4P1	0.187544	1	0.134
TMC5	0.240619	1	0.133
ZBTB25	0.198416	1	0.132
GMEB1	0.169095	1	0.132
MARK2	0.236992	1	0.131
ZNF175	0.21033	1	0.131
RAB30-DT	0.185057	1	0.131
PDK3	0.168621	1	0.131
NRIP1	0.165888	1	0.13
ANKRD12	0.169665	1	0.129
LENG1	0.125728	1	0.129
PANK3	0.180234	1	0.128
PLEKHM2	0.173441	1	0.128
MNAT1	0.164359	1	0.126
ACAP3	0.126559	1	0.126
GSE1	0.207159	1	0.124
ANKHD1	0.18505	1	0.124
TROAP	0.161577	1	0.124
MKI67	0.176124	1	0.123
RABEP1	0.225379	1	0.122
MBOAT2	0.159099	1	0.122
CEBPA	0.14991	1	0.12
YPEL5	0.140125	1	0.12
PEX11B	0.123872	1	0.12
PLA2G2A	0.232361	1	0.119
GATD1	0.186563	1	0.119
SYCE2	0.156821	1	0.119
RDH10	0.181414	1	0.118
DSN1	0.166858	1	0.117
DUS1L	0.153258	1	0.117
GSTZ1	0.139996	1	0.117
NFKBIL1	0.127918	1	0.117
ARHGAP11A	0.10514	1	0.117
TRMT1L	0.153024	1	0.116
RNF4	0.141303	1	0.116
SNPH	0.302875	1	0.115
KIDINS220	0.14957	1	0.115
EPB41L4A	0.138169	1	0.115
PPP6C	0.122967	1	0.115
NCAPD3	0.185874	1	0.114
EPN3	0.156666	1	0.114
CLDN4	0.109584	1	0.114
GGCX	0.207684	1	0.113
AC243964.3	0.174498	1	0.113
MICU2	0.173131	1	0.113
EPN1	0.160282	1	0.113
SNX13	0.158624	1	0.113
C1orf115	0.156164	1	0.113
CHPF	0.111057	1	0.113
ZBTB44	0.110431	1	0.113
FAM104A	0.102296	1	0.113
SAV1	0.168621	1	0.112
WNK1	0.14904	1	0.112
TATDN3	0.148017	1	0.112
CDK12	0.131447	1	0.112
DNAJC2	0.147641	1	0.111
LYST	0.1313	1	0.111
TRMT10C	0.129299	1	0.111
SCAF1	0.124978	1	0.111
ASAP1	0.106574	1	0.111
WDR45	0.102286	1	0.111
NCAPG2	0.154972	1	0.109
S1PR3	0.154034	1	0.109
POP5	0.144194	1	0.109
SND1	0.132002	1	0.109
EIPR1	0.12634	1	0.109
SLC4A1AP	0.171886	1	0.108
CDADC1	0.149099	1	0.108
LSM14B	0.139761	1	0.108
NKAP	0.112759	1	0.108
ACTR6	0.111136	1	0.108
NSUN5	0.103657	1	0.108
MRPL23	0.101982	1	0.108
PKMYT1	0.209577	1	0.107
DUSP6	0.195683	1	0.107
DOHH	0.155342	1	0.107
ELOA	0.178322	1	0.106
CAMK2D	0.166687	1	0.106
ABCC11	0.161661	1	0.106
C12orf4	0.133856	1	0.106
ELMSAN1	0.127848	1	0.106
SPRY1	0.280936	1	0.105
MCM8	0.152905	1	0.105
PCNX3	0.152813	1	0.105
MED17	0.146401	1	0.105
TMEM248	0.131273	1	0.105
ST8SIA6-AS1	0.201747	1	0.104
MTFMT	0.166826	1	0.104
TMEM170A	0.159278	1	0.104
AC091057.6	0.156661	1	0.104
CLK1	0.155728	1	0.104
PCK2	0.149975	1	0.104
PCYT1A	0.125606	1	0.104
TBC1D9B	0.116629	1	0.104
FGFR1OP2	0.101668	1	0.104
DIMT1	0.164646	1	0.103
KDM5A	0.15821	1	0.103
CLINT1	0.149286	1	0.103
GHR	0.141964	1	0.103
CD3EAP	0.137886	1	0.103
LYPD3	0.280448	1	0.102
VDR	0.171582	1	0.102
LETM1	0.153208	1	0.102
HELLPAR	0.128807	1	0.102
OSBPL2	0.125282	1	0.102
LAS1L	0.123923	1	0.102
RGL2	0.154942	1	0.101
VGF	0.123916	1	0.101
CALCOCO2	0.122117	1	0.101
QPRT	0.117238	1	0.101
RBBP6	0.114654	1	0.101
POLE2	0.213872	1	0.1
MCEE	0.129387	1	0.1
DHRS12	0.123771	1	0.1
MDP1	0.101819	1	0.1
SLPI	0.18379	1	0.099
TMED1	0.179698	1	0.099
GET1	0.144931	1	0.099
PRRG4	0.133549	1	0.099
CAPN8	0.116351	1	0.099
UTP6	0.109526	1	0.099
ITSN2	0.102307	1	0.099
SLC29A1	0.178642	1	0.098
COPB1	0.150371	1	0.098
C1orf52	0.133856	1	0.098
EZH2	0.129592	1	0.098
TOMM40L	0.126903	1	0.098
GPRC5A	0.124556	1	0.098
FAM219B	0.104337	1	0.098
TBC1D10B	0.203533	1	0.097
LMF2	0.17133	1	0.097
NQO2	0.16236	1	0.097
KDM6B	0.137914	1	0.097
TARBP1	0.133434	1	0.097
GLMP	0.166346	1	0.096
ILVBL	0.137315	1	0.096
IZUMO4	0.132325	0.0347664	0.096
CDK1	0.126833	1	0.096
PKIB	0.121968	1	0.096
STK38L	0.111762	1	0.096
LBR	0.156048	1	0.095
TXNRD1	0.129978	1	0.095
C1orf56	0.23428	1	0.095
R3HDM1	0.147802	1	0.095
CMTM4	0.140521	1	0.095
USP36	0.131679	1	0.095
DYNLL2	0.126107	1	0.095
SRD5A3	0.125918	1	0.095
WDR5	0.113245	1	0.094
PPP2R3C	0.171732	1	0.094
RBM42	0.162218	1	0.094
ZNF768	0.151641	1	0.094
TASOR	0.13318	1	0.094
ONECUT2	0.132133	1	0.094
PECR	0.129927	1	0.094
SSBP3	0.126384	1	0.094
COG8	0.110816	1	0.094
RAP1A	0.110809	1	0.093
RAB22A	0.26002	1	0.093
CDKN2D	0.177493	1	0.093
ENC1	0.124173	1	0.093
ATP6V1B2	0.119565	1	0.093
TNFSF10	0.117543	1	0.093
THAP1	0.112389	1	0.093
TMEM54	0.330298	0.0215059	0.092
EPS8	0.164444	1	0.092
MAST2	0.161477	1	0.092
TMEM208	0.159675	1	0.092
CDK11B	0.123065	1	0.092
DDX10	0.119509	1	0.092
RALGAPB	0.114688	1	0.092
ANXA7	0.109983	1	0.092
DDHD1	0.105348	1	0.092
SOCS6	0.103132	1	0.092
PTPRA	0.100728	1	0.092
TPRKB	0.138116	1	0.091
AKR7A3	0.186844	1	0.091
PIGH	0.166987	1	0.091
ACP2	0.151247	1	0.091
Z93930.2	0.145351	1	0.091
SCRIB	0.140858	1	0.091
SQOR	0.137199	1	0.091
ZNF280D	0.100722	1	0.091
KXD1	0.210886	1	0.09
OSGIN2	0.191908	1	0.09
PLEKHH3	0.189867	1	0.09
MRPS11	0.147685	1	0.09
EHMT1	0.123994	1	0.09
AFTPH	0.114949	1	0.09
MAP3K11	0.1101	1	0.09
MPDU1	0.108655	1	0.09
ELK1	0.104249	1	0.09
ACOT4	0.207268	1	0.089
KLF2	0.175091	1	0.089
DBF4	0.168876	1	0.089
TACO1	0.145538	1	0.089
IVNS1ABP	0.129292	1	0.089
NCAPH	0.12764	1	0.089
LATS1	0.124512	1	0.089
UBXN11	0.11782	1	0.089
SUPT20H	0.141071	1	0.088
TEX9	0.305828	0.0581193	0.088
CCDC153	0.156267	1	0.088
ATP8B1	0.145083	1	0.088
SFMBT2	0.134704	1	0.088
RPUSD4	0.130635	1	0.088
INTS8	0.127803	1	0.088
SLK	0.121298	1	0.088
TEX30	0.112161	1	0.088
JKAMP	0.129673	1	0.087
LDLRAP1	0.13421	1	0.087
BAZ2B	0.128972	1	0.087
PDE7A	0.128284	1	0.087
CLU	0.108906	1	0.086
DCTN6	0.155367	1	0.086
CERS6	0.154363	1	0.086
ATP2C2	0.149075	1	0.086
ATXN1	0.129769	1	0.086
MIR924HG	0.124317	1	0.086
TBL3	0.114841	1	0.086
EMC7	0.103904	1	0.086
CERT1	0.12308	1	0.085
AP2A1	0.169213	1	0.085
PAK1	0.148337	1	0.085
ARV1	0.137596	1	0.085
RIC8B	0.1246	1	0.085
ACTR1A	0.123366	1	0.085
YTHDF3-AS1	0.122451	1	0.085
MUTYH	0.107844	1	0.085
C12orf73	0.104204	1	0.085
TRIP11	0.139135	1	0.084
STRN4	0.172773	1	0.084
FANCI	0.168266	1	0.084
SEC61A1	0.146975	1	0.084
MAP9	0.136733	1	0.084
DNAJC17	0.132875	1	0.084
FXR1	0.107678	1	0.084
UBE2M	0.147229	1	0.083
RAD50	0.137798	1	0.083
DVL3	0.115627	1	0.083
CEP131	0.159485	1	0.083
PRKAA2	0.155151	1	0.083
PTPN2	0.154734	1	0.083
ABHD11	0.144295	1	0.083
PEX13	0.127067	1	0.083
E2F6	0.12063	1	0.083
PLPP5	0.115101	1	0.083
DNASE1L1	0.114144	1	0.083
DUSP16	0.112501	1	0.083
GGT6	0.106788	1	0.083
CEP350	0.104807	1	0.083
POLR3D	0.10224	1	0.083
CS	0.158366	1	0.082
CHPT1	0.153582	1	0.082
AL162231.1	0.150139	1	0.082
HEMK1	0.1242	1	0.082
APOOL	0.124147	1	0.082
MST1R	0.122715	1	0.082
DST	0.121823	1	0.082
ZBED4	0.121361	1	0.082
SPC25	0.119324	1	0.082
SYNGR1	0.111233	1	0.082
DNA2	0.107384	1	0.082
ABCA5	0.107224	1	0.082
ZPR1	0.101741	1	0.082
DLEU2	0.146968	1	0.081
COQ4	0.103896	1	0.081
CHMP6	0.125267	1	0.081
FLNB	0.124786	1	0.081
PPIL3	0.117291	1	0.081
MAPK1	0.130575	1	0.08
XIST	0.181449	1	0.08
C6orf226	0.160495	1	0.08
ACOT7	0.15741	1	0.08
RABL3	0.129283	1	0.08
PRMT5	0.126012	1	0.08
CBWD2	0.124883	1	0.08
MED16	0.106262	1	0.08
AMMECR1	0.104686	1	0.08
WDFY1	0.100107	1	0.08
STAU1	0.233971	1	0.079
ABHD12	0.152134	1	0.079
ATP6V1C1	0.142135	1	0.079
COIL	0.131379	1	0.079
PNRC2	0.122479	1	0.079
SDCBP	0.121039	1	0.079
ANXA4	0.117122	1	0.079
ENOPH1	0.110036	1	0.079
NDST2	0.107244	1	0.079
LRCH4	0.105511	1	0.079
SYF2	0.141941	1	0.078
PPP2R5C	0.106705	1	0.078
CREBL2	0.153204	1	0.078
SPAG9	0.141356	1	0.078
FAM27C	0.138195	1	0.078
ZNF91	0.136654	1	0.078
PPP2R2A	0.123551	1	0.078
TEDC1	0.117388	1	0.078
SPHK1	0.112493	1	0.078
KHDC1	0.110816	1	0.078
SUGP2	0.10914	1	0.078
AP003498.2	0.103546	1	0.078
ATXN2	0.134137	1	0.077
PPP6R3	0.113597	1	0.077
RAB27B	0.200192	1	0.077
C12orf49	0.17485	1	0.077
CCNF	0.174659	1	0.077
GSK3B	0.141476	1	0.077
TGIF1	0.138503	1	0.077
TFDP1	0.133121	1	0.077
KLF6	0.132657	1	0.077
CEP41	0.130133	1	0.077
NUP98	0.120948	1	0.077
UPF3A	0.117438	1	0.077
ACOT9	0.112871	1	0.077
STN1	0.112394	1	0.077
HAUS3	0.103687	1	0.077
ZNF239	0.102622	1	0.077
ZNF562	0.101657	1	0.077
SNRPA1	0.116074	1	0.076
MFF	0.172039	1	0.076
NAA60	0.161664	1	0.076
WDR61	0.132584	1	0.076
PTTG1	0.129368	1	0.076
POLE3	0.128932	1	0.076
NUP155	0.122912	1	0.076
CPTP	0.113159	1	0.076
TYMSOS	0.100518	1	0.076
LRATD2	0.226651	1	0.075
CYTH2	0.168991	1	0.075
KLF3	0.152059	1	0.075
CENPU	0.140645	1	0.075
NR4A2	0.174644	1	0.075
ASPSCR1	0.150452	1	0.075
UBXN2B	0.122325	1	0.075
RAD17	0.113319	1	0.075
AC004951.1	0.112545	1	0.075
ZNF76	0.104049	1	0.075
NSF	0.101343	1	0.075
WWTR1	0.100497	1	0.075
TMUB1	0.158434	1	0.074
SLC2A10	0.197427	1	0.074
MAP3K20	0.148261	1	0.074
PIGM	0.130201	1	0.074
LMAN2L	0.115994	1	0.074
RGS19	0.112859	1	0.074
CIZ1	0.112383	1	0.074
SLC52A2	0.109119	1	0.074
CRAT	0.107025	1	0.074
CEP85	0.106889	1	0.074
PPP3CB	0.104345	1	0.074
PREPL	0.103531	1	0.074
PPP1R2	0.197925	1	0.073
RCC2	0.188962	1	0.073
RTF2	0.107874	1	0.073
RRM2	0.247553	1	0.073
ATG4D	0.149975	1	0.073
SLC6A9	0.149144	1	0.073
PXMP4	0.143346	1	0.073
KAZALD1	0.133232	1	0.073
RELA	0.119759	1	0.073
ANKRD54	0.119059	1	0.073
KMO	0.114747	1	0.073
TTC5	0.114311	1	0.073
TMA16	0.102245	1	0.073
TRIM16L	0.189973	1	0.072
SFXN1	0.147134	1	0.072
PTPN12	0.144904	1	0.072
BRD9	0.174313	1	0.072
KIFC1	0.124887	1	0.072
MON1A	0.118795	1	0.072
TIPRL	0.114712	1	0.072
TMEM159	0.111633	1	0.072
AL512274.1	0.109292	1	0.072
CHTF18	0.103874	1	0.072
DNAJA2	0.131004	1	0.071
HYI	0.120453	1	0.071
DCP2	0.119929	1	0.071
PKN1	0.112277	1	0.071
PRPSAP2	0.156067	1	0.071
SCOC	0.127737	1	0.071
USF2	0.127297	1	0.071
KIF1BP	0.119356	1	0.071
LEO1	0.113044	1	0.071
NT5DC2	0.100639	1	0.07
ELF3	0.225924	1	0.07
2024-03-06	0.137734	1	0.07
MEGF9	0.131823	1	0.07
VPS18	0.127566	1	0.07
LTB4R	0.126306	1	0.07
NOL10	0.115934	1	0.07
FAM219A	0.110864	1	0.07
TBC1D30	0.108244	1	0.07
SMIM12	0.105164	1	0.07
VWA1	0.10436	1	0.07
OSTF1	0.103823	1	0.07
CCDC120	0.103531	1	0.07
CRBN	0.102396	1	0.07
GPBP1	0.18658	1	0.069
EBNA1BP2	0.126476	1	0.069
OXA1L	0.120236	1	0.069
CAPRIN1	0.117684	1	0.069
LZIC	0.106208	1	0.069
XRCC5	0.126768	1	0.069
TMEM42	0.120769	1	0.069
AC118549.1	0.119236	1	0.069
CCZ1	0.115274	1	0.069
LINC02593	0.113063	1	0.069
IFRD1	0.111651	1	0.069
KDSR	0.102147	1	0.069
SDHA	0.102147	1	0.069
THAP12	0.101788	1	0.069
MTHFS	0.100566	1	0.069
MRPL37	0.222105	1	0.068
NECAB3	0.124583	1	0.068
CLPB	0.112609	1	0.068
SFSWAP	0.108622	1	0.068
TACR2	0.107089	1	0.068
AC127526.5	0.102789	1	0.068
IQCG	0.101686	1	0.068
RPF1	0.140236	1	0.068
GUCY1A1	0.201511	1	0.067
SLC16A6	0.185011	1	0.067
CENPW	0.174156	1	0.067
CRNKL1	0.151619	1	0.067
ZMYM2	0.120617	1	0.067
FAM118B	0.117914	1	0.067
MAP3K5	0.117497	1	0.067
MPV17L	0.111538	1	0.067
MYNN	0.102067	1	0.067
RCCD1	0.101523	1	0.067
CDKN1B	0.156595	1	0.067
C11orf24	0.149019	1	0.067
MT-ND4L	0.120847	1	0.067
ALG5	0.119766	1	0.067
MRPL48	0.112486	1	0.067
VPS26B	0.190247	1	0.066
GABARAPL2	0.181445	1	0.066
PTBP1	0.170565	1	0.066
POP7	0.155404	1	0.066
ATP1A1	0.128043	1	0.066
GART	0.117614	1	0.066
MAK16	0.109508	1	0.066
ELL2	0.108822	1	0.066
LRRC8B	0.102848	1	0.066
SLC12A2	0.137345	1	0.066
MIRLET7BHG	0.113443	1	0.066
HSPA1A	0.111479	1	0.066
KLC1	0.139347	1	0.065
HBS1L	0.139003	1	0.065
POM121C	0.126757	1	0.065
MIB1	0.123651	1	0.065
CALML4	0.115035	1	0.065
RPS6KA4	0.113688	1	0.065
SLC7A11	0.109869	1	0.065
C21orf58	0.10803	1	0.065
MORC4	0.104389	1	0.065
RANBP2	0.101798	1	0.065
ACTN4	0.18257	1	0.065
STIP1	0.133114	1	0.065
MRM2	0.107176	1	0.065
TMEM87A	0.183568	1	0.064
PTS	0.175872	1	0.064
NETO2	0.15813	1	0.064
WASF2	0.149613	1	0.064
ATXN7	0.133856	1	0.064
MLLT10	0.121234	1	0.064
BLNK	0.113157	1	0.064
GFPT1	0.107003	1	0.064
UBE2H	0.104847	1	0.064
HERC1	0.102299	1	0.064
TCF19	0.100533	1	0.064
CCDC57	0.184863	1	0.064
SLC25A4	0.153772	1	0.064
WSB2	0.14019	1	0.064
AHCYL1	0.180299	1	0.063
TLE1	0.166895	1	0.063
TOMM70	0.143297	1	0.063
SORT1	0.118548	1	0.063
MGAT2	0.151896	1	0.063
USP15	0.126696	1	0.063
NEURL1B	0.123872	1	0.063
MED24	0.102876	1	0.063
G3BP2	0.156848	1	0.063
CCT8	0.13803	1	0.063
DYNC1I2	0.134107	1	0.063
FEM1B	0.102897	1	0.063
ATP6V1D	0.136853	1	0.062
ARL6IP1	0.110032	1	0.062
EGLN1	0.104882	1	0.062
SASS6	0.121763	1	0.062
SVBP	0.114535	1	0.062
LSG1	0.110161	1	0.062
PPFIBP1	0.107237	1	0.062
ATF1	0.105405	1	0.062
LENG8	0.1039	1	0.062
LDLRAD4	0.183766	1	0.062
WDR18	0.112321	1	0.062
NF1	0.120693	1	0.061
BAZ2A	0.116154	1	0.061
SULT1A3	0.118761	1	0.061
BCAT2	0.118669	1	0.061
SKA1	0.116251	1	0.061
DDX47	0.1142	1	0.061
ARHGEF3	0.10175	1	0.061
ENAH	0.16814	1	0.061
AP2B1	0.165378	1	0.061
RSF1	0.119188	1	0.061
PLA2G12A	0.198609	1	0.06
CIAO2A	0.158509	1	0.06
IFRD2	0.136694	1	0.06
PKNOX1	0.14374	1	0.06
ABCB6	0.124075	1	0.06
PBK	0.116506	1	0.06
ANK3	0.114479	1	0.06
NCOA3	0.110201	1	0.06
DIXDC1	0.109704	1	0.06
GALNT7	0.106073	1	0.06
FBXL6	0.105989	1	0.06
TMEM167B	0.101272	1	0.06
VRK1	0.100762	1	0.06
FDFT1	0.135035	1	0.06
UTP11	0.101993	1	0.06
TMEM115	0.164925	1	0.059
AGPAT1	0.135562	1	0.059
VPS13C	0.117836	1	0.059
NUP214	0.114368	1	0.059
TMEM107	0.110596	1	0.059
ANKRD39	0.110204	1	0.059
LRRC31	0.109211	1	0.059
TTLL7	0.106329	1	0.059
POMGNT1	0.103689	1	0.059
MT-ND6	0.196328	1	0.058
UBE2Q1	0.132221	1	0.058
RPP25L	0.107161	1	0.058
FANCA	0.176949	1	0.058
PIK3CB	0.109608	1	0.058
KNL1	0.106479	1	0.058
TRAF3	0.103216	1	0.058
GLTP	0.101924	1	0.058
ACVR2A	0.101136	1	0.058
NBL1	0.142649	1	0.057
DHCR7	0.133856	1	0.057
REXO1	0.107677	1	0.057
SBNO2	0.105287	1	0.057
SBF1	0.101523	1	0.057
MKNK2	0.130533	1	0.057
PPP1R13L	0.123394	1	0.056
RBFOX2	0.121632	1	0.056
MTR	0.106725	1	0.056
RTN4IP1	0.106264	1	0.056
BIRC5	0.111272	1	0.056
PSMD14	0.145555	1	0.055
FAM110C	0.115732	1	0.055
NANS	0.137869	1	0.055
AIMP1	0.104531	1	0.055
PROSER3	0.161685	1	0.054
TMED5	0.158547	1	0.054
IRX5	0.144675	1	0.054
PPP5C	0.131071	1	0.054
CCDC34	0.128565	1	0.054
NUFIP1	0.120277	1	0.054
BCL9L	0.116671	1	0.054
MFSD2A	0.110009	1	0.054
CCDC107	0.102992	1	0.054
ACSL1	0.134155	1	0.054
GTSE1	0.150598	1	0.053
TES	0.140406	1	0.053
PRXL2A	0.124787	1	0.053
SLC37A4	0.124075	1	0.053
IFT122	0.115304	1	0.053
AL441992.1	0.110839	1	0.053
NCAPH2	0.198725	1	0.053
BMI1	0.155029	1	0.053
AFG3L2	0.137504	1	0.053
CKAP2	0.133426	1	0.053
PDCD6IP	0.119089	1	0.053
RFX5	0.121218	1	0.052
RAD21	0.109608	1	0.052
HIST1H2BH	0.109167	1	0.052
ADCY6	0.105627	1	0.052
LEMD2	0.101376	1	0.052
POLD4	0.180816	1	0.051
EFHC1	0.143955	1	0.051
PSMD7	0.136409	1	0.051
PAFAH1B1	0.126647	1	0.051
FGFR1OP	0.108179	1	0.051
SMIM13	0.106659	1	0.051
SVIL	0.276425	1	0.051
FKBP4	0.161601	1	0.051
TDG	0.165377	1	0.05
TRAF4	0.121094	1	0.05
PRADC1	0.120115	1	0.05
AP4M1	0.116587	1	0.05
CCSER2	0.105137	1	0.05
TRAF3IP2	0.101699	1	0.05
TCEA2	0.106465	1	0.05
MGAT4B	0.129302	1	0.049
UBR7	0.122044	1	0.049
SYAP1	0.114038	1	0.049
CISD2	0.110275	1	0.049
THAP11	0.109608	1	0.049
SLC39A9	0.100548	1	0.049
RPP25	0.126928	1	0.049
TMEM63A	0.114816	1	0.049
APMAP	0.163002	1	0.048
CENPF	0.140732	1	0.048
RGS3	0.126735	1	0.048
PRPF4B	0.103199	1	0.048
PHIP	0.100384	1	0.048
AKT1	0.185028	1	0.047
GRK2	0.142644	1	0.047
AP3D1	0.118452	1	0.047
PILRB	0.116322	1	0.047
AC007493.1	0.104439	1	0.047
MOB1A	0.115673	1	0.047
PRC1	0.163558	1	0.046
RBCK1	0.14797	1	0.046
WWP1	0.141423	1	0.046
MAPRE1	0.101689	1	0.046
HIST1H2BJ	0.196093	1	0.045
UBE2C	0.1878	1	0.045
GGA3	0.121419	1	0.045
NUCB2	0.116154	1	0.045
SMC1B	0.112622	1	0.045
VPS13B-DT	0.105343	1	0.045
SSH3	0.101595	1	0.045
HMGCS1	0.101376	1	0.045
IMMP1L	0.120299	1	0.045
SLC48A1	0.100574	1	0.045
BRD7	0.195391	1	0.044
IPO9	0.169265	1	0.044
ALDH6A1	0.161982	1	0.044
ABLIM1	0.129484	1	0.044
RAB27A	0.110428	1	0.044
CYB5R3	0.109213	1	0.044
FAM110A	0.202403	1	0.044
RMND5B	0.101328	1	0.044
SLC30A5	0.100363	1	0.043
TSSC4	0.10389	1	0.043
FAM241A	0.141113	1	0.042
TERF1	0.117254	1	0.042
BZW2	0.110916	1	0.042
MCL1	0.108488	1	0.042
UBE2S	0.187005	1	0.042
FOXM1	0.14824	1	0.042
MPHOSPH6	0.119894	1	0.042
RHEB	0.157556	1	0.041
SEPTIN9	0.157222	1	0.041
BZW1	0.15082	1	0.041
EXT1	0.103144	1	0.041
CREM	0.10256	1	0.041
ARHGAP8	0.142404	1	0.041
ADAM15	0.171059	1	0.04
KIAA1191	0.113775	1	0.04
EPN2	0.112578	1	0.04
PIF1	0.22104	1	0.039
FUT8	0.144893	1	0.039
KPNA2	0.132575	1	0.039
PREB	0.117689	1	0.039
ELOF1	0.113237	1	0.039
USP7	0.101877	1	0.039
YWHAH	0.188742	1	0.038
TSKU	0.185148	1	0.038
CENPE	0.108822	1	0.038
ABHD14A	0.106181	1	0.038
FRA10AC1	0.180788	1	0.037
LSM10	0.150218	1	0.037
ZNF480	0.105447	1	0.037
TAX1BP1	0.187804	1	0.037
YAF2	0.119695	1	0.037
H2AFX	0.118164	1	0.037
AKR7A2	0.105795	1	0.037
RBM14	0.105216	1	0.037
EIF2S3	0.100905	1	0.037
DONSON	0.1323	1	0.036
RNF220	0.114196	1	0.036
CTCF	0.110826	1	0.036
MAP7D1	0.106455	1	0.036
RHOB	0.102542	1	0.036
FASN	0.108978	1	0.035
UFD1	0.135809	1	0.034
NAP1L4	0.134068	1	0.034
CINP	0.125935	1	0.034
NUDT4	0.12534	1	0.034
TEKT5	0.103419	1	0.034
CANT1	0.105739	1	0.034
NPEPPS	0.105134	1	0.034
GALNT6	0.202913	1	0.033
SPDEF	0.1885	1	0.033
EGLN3	0.120763	1	0.033
EIF2B5	0.112241	1	0.033
IRF2BP2	0.237067	1	0.033
KCNMA1	0.153982	1	0.033
ANXA5	0.116649	1	0.033
C18orf32	0.182209	1	0.032
PBDC1	0.137118	1	0.032
SCCPDH	0.106718	1	0.032
AP1B1	0.104137	1	0.032
HIST2H2AC	0.15268	1	0.032
HIST1H2AC	0.12941	1	0.031
MYO6	0.111874	1	0.031
RIF1	0.109484	1	0.031
MLPH	0.102858	1	0.031
RAB5C	0.10174	1	0.031
CCT6A	0.157581	1	0.03
SRSF5	0.150119	1	0.03
BDP1	0.144686	1	0.03
AGGF1	0.100865	1	0.03
ODC1	0.1961	1	0.03
SNRPC	0.182367	1	0.03
TPD52	0.123261	1	0.03
RABEPK	0.108447	1	0.029
LGALS3	0.30368	1	0.029
MPG	0.153965	1	0.029
KRT10	0.181958	1	0.028
HID1	0.170978	1	0.028
MAGOH	0.145195	1	0.028
MXD3	0.130828	1	0.028
CKS2	0.108784	1	0.028
UBE2T	0.106164	1	0.028
TMEM123	0.105058	1	0.028
ALDH4A1	0.131534	1	0.028
ARMC1	0.114329	1	0.028
PERP	0.101236	1	0.028
NUPR2	0.181737	1	0.027
H1FX	0.171275	1	0.027
FAM83D	0.161057	1	0.027
RSRC1	0.160505	1	0.027
EPAS1	0.122164	1	0.027
AMZ2	0.100654	1	0.027
DENND1B	0.178267	1	0.027
DHFR	0.104868	1	0.027
HDAC2	0.103081	1	0.027
OLA1	-0.105955	1	0.027
FIS1	0.168807	1	0.026
CA12	0.157453	1	0.026
SPG21	0.145621	1	0.026
NUSAP1	0.117448	1	0.026
DLEU1	0.107893	1	0.026
RNF115	0.114771	1	0.026
IFT43	0.106498	1	0.025
POC1A	0.131083	1	0.024
PRPF6	0.130438	1	0.024
MYEF2	0.115306	1	0.024
MRPL32	0.10408	1	0.024
NUP50	0.102772	1	0.024
RNF167	0.145422	1	0.024
SNHG15	0.112267	1	0.024
ARFGEF3	0.139247	1	0.023
HMCES	0.101476	1	0.023
SAR1B	0.100803	1	0.023
TRIM16	0.11815	1	0.023
HIST1H1D	0.155452	1	0.022
ZDHHC12	0.144572	1	0.022
BSCL2	0.144385	1	0.022
SRA1	0.117341	1	0.022
SPCS3	0.154281	1	0.022
TMEM14A	0.129515	1	0.021
SRSF11	0.119477	1	0.021
DNAJC15	0.118112	1	0.021
TRIM28	0.10759	1	0.021
HOXC9	0.106026	1	0.021
TMX1	0.104472	1	0.021
PATZ1	0.100433	1	0.021
PBX1	0.149183	1	0.02
DNAJC10	0.106014	1	0.02
TFAP2A	0.170551	1	0.019
MAPK1IP1L	0.11458	1	0.019
HEBP2	0.114162	1	0.019
HAX1	0.109387	1	0.019
SNAP29	0.103641	1	0.019
MFSD3	0.17197	1	0.019
PDS5A	0.117973	1	0.019
SAT1	0.155066	1	0.018
TIMMDC1	0.101781	1	0.018
C12orf57	0.177271	1	0.017
CSTF3	0.133309	1	0.017
PGD	0.12639	1	0.017
DPAGT1	0.12009	1	0.017
TBX3	0.110171	1	0.017
NSD2	0.102843	1	0.017
ATF6B	0.178298	1	0.016
TC2N	0.114213	1	0.016
UFM1	0.10989	1	0.016
CACYBP	0.148731	1	0.015
OARD1	0.129253	1	0.015
TMLHE	0.112127	1	0.015
HIRIP3	0.103607	1	0.015
H1F0	0.252119	1	0.013
SGCE	0.134612	1	0.013
HIST1H2BD	0.131264	1	0.013
ATP6AP1	0.12855	1	0.013
EMP2	0.127411	1	0.013
CMC2	0.119767	1	0.013
BLVRB	0.119182	1	0.013
MRPL4	0.107179	1	0.013
MCM2	0.10298	1	0.013
PAIP2	-0.112001	1	0.013
WDFY2	0.141141	1	0.012
AC004816.1	0.120439	1	0.012
RAD23A	0.118064	1	0.012
DDAH2	0.114395	1	0.012
PET100	-0.113565	1	0.012
CARHSP1	0.104485	1	0.011
FAM104B	0.103096	1	0.011
SUMO3	-0.172113	1	0.011
COX17	0.14868	1	0.01
CTDNEP1	0.13547	1	0.01
RBM47	0.109832	1	0.01
TEX264	0.107876	1	0.01
SPTY2D1	0.107576	1	0.01
PLK2	0.312235	1	0.009
INHBB	0.21388	1	0.009
MIEN1	0.197914	1	0.009
RPL26L1	-0.100127	1	0.009
HIST3H2A	0.137693	1	0.008
CLPTM1	0.106547	1	0.008
ARID1B	0.100017	1	0.008
UHRF1	-0.111356	1	0.008
ECHS1	-0.113007	1	0.008
ASPH	0.158061	1	0.007
ELOC	0.153129	1	0.007
RBM39	0.108696	1	0.007
FOXP1	-0.145393	1	0.007
PHLDA2	-0.140072	1	0.007
EIF5	0.165789	1	0.006
LAD1	0.151534	1	0.006
TMEM205	0.14731	1	0.006
ADIRF	-0.174774	1	0.006
FLNA	-0.274127	1	0.006
NCBP2AS2	-0.116253	1	0.005
MPC2	0.134002	1	0.004
ATP6V0B	0.115163	1	0.004
HRAS	0.109	1	0.004
THBS1	-0.113189	1	0.004
YPEL3	0.177332	1	0.003
TUBA1B	0.153093	1	0.003
SNHG7	0.107013	1	0.003
VAPA	-0.107227	1	0.003
AGR2	-0.116812	1	0.003
USP1	-0.119115	1	0.003
XBP1	0.199244	1	0.002
STARD10	0.196258	1	0.002
UQCC3	0.137248	1	0.002
TAF10	0.108898	1	0.002
SPINT2	-0.123295	1	0.002
S100A13	-0.166203	1	0.002
UQCC2	0.182322	1	0.001
ID2	0.131958	1	0.001
EMD	0.125108	1	0.001
POMP	0.121819	1	0.001
HSPD1	0.118652	1	0.001
SSNA1	0.11507	1	0.001
MRPL51	0.105048	1	0.001
HNRNPAB	0.103856	1	0.001
TSTD1	-0.107895	1	0.001
CRACR2B	-0.110845	1	0.001
KTN1	-0.15012	1	0.001
CHCHD2	0.183159	0.000949273	0
MRPL58	0.131869	1	0
GPX4	0.126175	1	0
MT-ND2	0.125893	1	0
HSP90AA1	0.123514	1	0
DYNLL1	0.113644	1	0
PRELID1	0.106284	1	0
TRMT112	0.104198	1	0
SLIRP	0.103275	1	0
QDPR	0.10307	1	0
CRNDE	0.102704	1	0
MT-ND5	0.101247	1	0
SMDT1	-0.104561	1	0
POLR2L	-0.123762	1	0
RPL12	-0.127529	1	0
EDF1	-0.128399	1	0
PDXK	-0.143626	1	0
TMSB4X	-0.334852	1	0
TMPO	0.155495	1	-0.001
FHOD1	0.108495	1	-0.001
SRSF2	-0.100268	1	-0.001
ZFP36L1	-0.141644	1	-0.001
POLDIP2	0.118326	1	-0.002
ARHGAP29	-0.123735	1	-0.002
GRHPR	-0.138214	1	-0.002
ANP32B	0.165732	1	-0.003
PSMD8	0.128508	1	-0.003
S100A6	-0.477738	1	-0.003
KIF22	0.150098	1	-0.004
VAMP8	0.129873	1	-0.004
SNRNP25	0.103749	1	-0.004
SERINC2	-0.137058	1	-0.004
AMD1	-0.16572	1	-0.004
EIF4B	-0.195101	1	-0.004
PEG10	0.141084	1	-0.006
ANXA2	-0.245081	1	-0.006
CYBA	-0.139865	1	-0.007
LSM4	0.133488	1	-0.007
ARF6	0.118197	1	-0.007
ROCK1	0.111218	1	-0.007
PTMS	-0.158822	1	-0.007
MT2A	-0.211909	1	-0.007
DCTN3	0.107677	1	-0.008
ZFYVE21	-0.127951	1	-0.008
KRT7	-0.211013	1	-0.008
RAD9A	0.165157	1	-0.009
TTC39A	-0.100383	1	-0.009
HIST1H4C	0.496892	1	-0.01
ZFP36L2	-0.150128	1	-0.011
VMA21	-0.102272	1	-0.012
MARCKSL1	-0.107882	1	-0.012
ATP5F1D	-0.108832	1	-0.013
TAF1D	-0.166676	1	-0.013
TM4SF1	0.208853	1	-0.014
PTPA	-0.100854	1	-0.014
BAG1	-0.103153	1	-0.015
BOLA3	0.138667	1	-0.016
LRRC59	0.159928	1	-0.017
ALDH9A1	0.112362	1	-0.017
FOXRED2	-0.13299	1	-0.017
ISG15	-0.289428	1	-0.017
BUB3	-0.101798	1	-0.018
PKP3	-0.143832	1	-0.018
THOC2	-0.153737	1	-0.018
CCNQ	-0.144561	1	-0.019
SCP2	-0.165316	1	-0.019
MRPL34	-0.104838	1	-0.019
METRN	-0.160184	1	-0.019
MGST3	-0.174011	1	-0.019
RBIS	-0.131912	1	-0.02
ZNF688	0.101546	1	-0.02
EIF2AK1	-0.111104	1	-0.02
TRAP1	-0.117465	1	-0.02
FAAP20	-0.122041	1	-0.02
TECR	-0.129153	1	-0.02
MGP	0.153619	1	-0.021
GPI	-0.100202	1	-0.021
DKC1	-0.12127	1	-0.021
PPIC	-0.154857	1	-0.021
HES4	0.123013	1	-0.022
KIF5B	0.138096	1	-0.022
PNN	0.110482	1	-0.022
COX14	-0.117382	1	-0.022
PGK1	-0.162467	1	-0.022
SPTSSA	0.101275	1	-0.023
TRIOBP	0.125809	1	-0.023
LYPLA1	-0.11227	1	-0.023
CTDSPL	-0.100266	1	-0.024
DFFA	-0.117724	1	-0.024
PTP4A2	-0.198646	1	-0.026
ACTN1	-0.112848	1	-0.026
SFT2D1	-0.123165	1	-0.026
IDI1	-0.12983	1	-0.026
LGALS1	-0.284276	1	-0.026
CD151	-0.110651	1	-0.027
C1QBP	-0.143289	1	-0.029
PSME2	-0.117424	1	-0.029
JOSD2	-0.154145	1	-0.03
CERS2	-0.131383	1	-0.033
HMOX2	-0.110931	1	-0.034
NDUFA10	-0.100539	1	-0.035
MRPL35	-0.100912	1	-0.036
MIF4GD	-0.11735	1	-0.036
TNFRSF12A	-0.238827	1	-0.038
P3H4	-0.108033	1	-0.038
BCAS2	-0.111996	1	-0.039
TRAPPC6A	-0.109481	1	-0.039
C19orf48	-0.15459	1	-0.039
ASCC3	-0.10103	1	-0.04
FAM207A	-0.167781	1	-0.04
APP	-0.138717	1	-0.041
ZNRD2	-0.100622	1	-0.042
APH1A	-0.106511	1	-0.042
GSTK1	-0.135933	1	-0.042
IL1R1	-0.130894	1	-0.043
C8orf33	-0.132873	1	-0.043
DOCK5	-0.100815	1	-0.044
UCHL5	-0.121539	1	-0.045
NUP160	-0.101853	1	-0.045
KDM5B	-0.106993	1	-0.046
ARL4A	-0.1024	1	-0.046
NOP58	-0.127269	1	-0.047
SYTL1	-0.144411	1	-0.048
PSMA1	-0.166282	1	-0.048
SOX4	-0.140204	1	-0.049
UBE2E3	-0.100555	1	-0.049
CHD6	-0.100134	1	-0.05
NUTM2A-AS1	-0.10061	1	-0.05
MED28	-0.10772	1	-0.05
C5orf38	-0.11092	1	-0.05
CDK2AP1	-0.107255	1	-0.051
FIBP	-0.163611	1	-0.051
ANAPC5	0.106551	1	-0.051
CNN2	-0.105546	1	-0.051
HES6	-0.116969	1	-0.052
PTPRK	-0.110466	1	-0.052
HILPDA	-0.117115	1	-0.052
ZNF703	-0.125911	1	-0.052
SYNE4	-0.104468	1	-0.053
LNPK	-0.100065	1	-0.054
TAF6	-0.111147	1	-0.054
GINS2	-0.21045	1	-0.055
CREB3L4	-0.258624	1	-0.055
TPRG1	-0.148863	1	-0.056
NDC1	-0.102212	1	-0.058
GUSB	-0.107785	1	-0.058
HELLS	-0.126779	1	-0.059
BAMBI	-0.146145	1	-0.059
WDR70	-0.10884	1	-0.059
YY1AP1	-0.103395	1	-0.059
SLC9A3R2	-0.108162	1	-0.06
SLC43A3	-0.100448	1	-0.06
PABPC4	-0.14449	1	-0.06
SELENBP1	-0.111351	1	-0.061
FAM216A	-0.100803	1	-0.061
SPECC1	-0.101171	1	-0.061
MMAB	-0.104233	1	-0.061
CDC42EP1	-0.10884	1	-0.061
CCZ1B	-0.129805	1	-0.061
FDX1	-0.126441	1	-0.061
LARS	-0.150704	1	-0.062
CKMT1B	-0.159412	1	-0.062
CPNE1	-0.1013	1	-0.062
MAN2B1	-0.105013	1	-0.062
LMCD1	-0.111136	1	-0.062
PRPS1	-0.11327	1	-0.062
EFHD1	-0.120717	1	-0.062
LEPROT	-0.11116	1	-0.063
GUCY1A2	-0.133357	1	-0.063
SNHG19	-0.152397	1	-0.063
KANK2	-0.130122	1	-0.063
GTF2H3	-0.106313	1	-0.064
CTSA	-0.112263	1	-0.064
MICALL1	-0.113547	1	-0.064
LCMT1	-0.101239	1	-0.065
ATG5	-0.102212	1	-0.065
KREMEN2	-0.105729	1	-0.065
NRBP1	-0.186307	1	-0.065
ZC3H7A	-0.110176	1	-0.066
KDF1	-0.10267	1	-0.067
PIK3R2	-0.118312	1	-0.067
MED7	-0.101522	1	-0.067
LRRC40	-0.104802	1	-0.067
RRN3	-0.123109	1	-0.067
GRN	-0.128355	1	-0.067
ZNF644	-0.141983	1	-0.067
HSPB11	-0.399796	0.22994	-0.067
NASP	-0.12922	1	-0.068
TMEM243	-0.106334	1	-0.068
TRMT1	-0.106608	1	-0.068
AOPEP	-0.10695	1	-0.068
ECHDC2	-0.104823	1	-0.069
ZNF704	-0.107069	1	-0.069
ZNF444	-0.107477	1	-0.069
UGP2	-0.109882	1	-0.069
TIMM8A	-0.115395	1	-0.069
SPATA20	-0.121792	1	-0.069
ARHGDIB	-0.139492	1	-0.07
TSPAN4	-0.281723	1	-0.07
PTPRJ	-0.106863	1	-0.071
MIR99AHG	-0.107902	1	-0.071
PNPLA2	-0.117449	1	-0.071
ANKRD50	-0.121655	1	-0.071
PYCARD	-0.123623	1	-0.071
CYB5D2	-0.107471	1	-0.072
ANAPC7	-0.116614	1	-0.072
NR2F1-AS1	-0.160213	1	-0.072
PRRT3	-0.115362	1	-0.073
XRN2	-0.166539	1	-0.073
SNAPC2	-0.108685	1	-0.074
DYNLT3	-0.121843	1	-0.074
UQCC1	-0.131762	1	-0.074
EGR1	-0.145107	1	-0.074
TAF7	-0.1461	1	-0.074
AAMDC	-0.156805	1	-0.074
CRIP2	-0.279961	1	-0.074
SH3BGRL	-0.217233	1	-0.074
ARL6IP5	-0.116676	1	-0.075
SMPD2	-0.125063	1	-0.075
ITPA	-0.10561	1	-0.076
AC239868.1	-0.108288	1	-0.076
ICE1	-0.116143	1	-0.076
ANXA9	-0.125063	1	-0.076
TIMM29	-0.135362	1	-0.076
CCDC115	-0.141877	1	-0.076
C4orf19	-0.208101	1	-0.076
CDK2	-0.1241	1	-0.077
STAP2	-0.104634	1	-0.078
PDK2	-0.114839	1	-0.078
IQGAP2	-0.127834	1	-0.078
CLSPN	-0.144077	1	-0.078
ZNF22	-0.150519	1	-0.078
LY6G5C	-0.101186	1	-0.079
MXD4	-0.102155	1	-0.079
WWC1	-0.163911	1	-0.079
RCC1L	-0.11151	1	-0.08
ANKRD28	-0.114288	1	-0.08
U2AF2	-0.131061	1	-0.08
TIMP1	-0.136114	1	-0.08
ZNF720	-0.139665	1	-0.08
SUCO	-0.174361	1	-0.08
EEF2K	-0.115596	1	-0.081
TBCC	-0.141924	1	-0.081
CRK	-0.1163	1	-0.082
HDGFL2	-0.114216	1	-0.083
TGIF2	-0.119147	1	-0.083
SLC16A5	-0.128299	1	-0.083
ZNF121	-0.132736	1	-0.083
APEX2	-0.171128	1	-0.084
TBL1XR1	-0.205486	1	-0.084
PLPP2	-0.110563	1	-0.085
NOB1	-0.115189	1	-0.085
PLPP4	-0.188072	1	-0.085
CDC45	-0.188587	1	-0.085
RAB5A	-0.112866	1	-0.086
EXOSC5	-0.123715	1	-0.086
TMEM44	-0.131687	1	-0.086
DEGS2	-0.217617	1	-0.086
PACSIN2	-0.105233	1	-0.087
NRK	-0.126887	1	-0.088
C14orf119	-0.138057	1	-0.088
CCDC43	-0.118715	1	-0.089
UBXN6	-0.101001	1	-0.09
AJUBA	-0.104946	1	-0.09
EPB41L4A-AS1	-0.107083	1	-0.09
TYW3	-0.114384	1	-0.09
MOSPD1	-0.145432	1	-0.091
EPS15L1	-0.130514	1	-0.092
DCAF13	-0.124112	1	-0.093
PGM3	-0.139777	1	-0.093
ABCA2	-0.14468	1	-0.093
IGFBP5	-0.586536	0.00164071	-0.094
2024-03-09	-0.152409	1	-0.098
HS6ST2	-0.175834	1	-0.098
RAB8A	-0.118941	1	-0.099
ZNF148	-0.11663	1	-0.1
UNG	-0.157016	1	-0.1
TAOK3	-0.161275	1	-0.1
COQ8A	-0.117379	1	-0.101
CCDC160	-0.170429	1	-0.101
AC008915.2	-0.124081	1	-0.102
CDC42BPA	-0.143626	1	-0.103
SRI	-0.186399	1	-0.103
COA7	-0.173732	1	-0.104
SLC2A8	-0.101158	1	-0.105
SCAF11	-0.103001	1	-0.106
ALDH16A1	-0.127162	1	-0.108
S100A10	-0.618155	0.244463	-0.109
TNNT1	-0.245923	1	-0.111
DGKH	-0.107515	1	-0.113
LMO4	-0.352977	1	-0.114
IRS1	-0.107719	1	-0.117
DMKN	-0.211557	1	-0.117
PLEKHF1	-0.160441	1	-0.125
NDFIP1	-0.273478	1	-0.126
ANXA6	-0.189937	1	-0.129
RND3	-0.242052	1	-0.13
RBM12	-0.205692	1	-0.137
ATRX	-0.140842	1	-0.14
IGFBP2	-0.277021	1	-0.153
GLI3	-0.282722	0.45198	-0.16
CAPN1	-0.210688	1	-0.165
FNBP1L	-0.227601	1	-0.172
SLC1A7	-0.503227	0.00400864	-0.219
ATP1B1	-0.541587	0.000239308	-0.247
